# Supplementary material for: Prevalence and risk indicators of first-wave COVID-19 among oral health-care workers: A French epidemiological survey
Source: PLoS One. 2021 Feb 11;16(2):e0246586. doi: 10.1371/journal.pone.0246586 (PMC7877573; doi:10.1371/journal.pone.0246586)
Supplement: S1 Data — (XLSX) [file pone.0246586.s007.xlsx]

## Sheet: Réponses au formulaire 1
Demographic data				Clinical practice																			Medical conditions															Perceived stress				Personal change after lockdown						Professional change after lockdown
Profession	Age	Gender	Child at home	work in hospital	work in private practice	work in a medical center	size of medical staff	size of paramedical staff	size of administrative staff	General practice	Orthodontics	Pediatric dentistry	Restaurative dentistry	Endodontics	Prosthodontics	Implantology	Periodontology	Oral surgery	Gnathology	Disability	Other speciality	Household size	BCG coverage	No comorbidity	Actual smoker	Malignancies	Asthma	Chronic obstructive pulmonary disease	Cardiopathy	Hypertension	Diabetes	Allergy	Chronic kidney disease	Actual pregnancy	Obesity	Immunodeficiency	Other medical condition	Perceived stress	Perceived stress for personal safety	Perceived stess for family	Perceived stress for clinical practice	use of public transportation after lockdown	use of public transportation before lockdown	Houshold size increase after lockdown	Houshold size increase after lockdown	Relocation after lockdown	Other personal change after lockdown	Stopped working	No professional change
Dentist	58	Female	None	1	0	0	9	4	5	0	0	1	0	0	0	0	0	0	0	0	0	1	yes	1	0	0	0	0	0	0	0	0	0	0	0	0	0	3	2	2	2	0	0	0	1	0	0	0	0
Dentist	37	Female	None	0	1	0	5	9	3	1	0	0	0	0	0	0	1	0	0	0	0	2	yes	0	0	0	0	0	0	0	0	0	0	1	0	0	0	6	3	9	9	0	0	0	0	0	0	0	0
Dentist	29	Female	None	0	1	0	2	1	1	1	0	0	1	0	0	0	0	0	0	0	0	2	yes	1	0	0	0	0	0	0	0	0	0	0	0	0	0	8	6	10	8	0	0	0	0	0	0	0	0
Dentist	34	Female	1 or more	1	0	0	800	50	30	0	0	1	0	0	0	0	0	0	0	0	0	4	yes	1	0	0	0	0	0	0	0	0	0	0	0	0	0	8	5	8	6	1	1	0	0	0	0	0	0
Dentist	28	Male	None	0	1	0	1	1	0	1	0	0	0	0	0	0	0	0	0	0	0	2	yes	0	1	0	0	0	0	0	0	0	0	0	0	0	0	1	1	3	7	0	0	0	0	0	0	0	0
Dentist	37	Male	1 or more	1	1	0	3	1	0	1	0	0	1	1	1	0	0	1	0	0	0	3	yes	1	0	0	0	0	0	0	0	0	0	0	0	0	0	2	1	4	4	0	0	0	0	0	0	0	0
Dentist	29	Female	None	1	0	1	3	3	2	0	0	1	0	0	0	0	0	0	0	0	0	4	yes	1	0	0	0	0	0	0	0	0	0	0	0	0	0	1	1	7	3	0	0	0	0	0	0	0	0
Dentist	31	Female	1 or more	1	1	0	3	1	0	1	0	0	0	0	0	0	0	0	0	0	0	4	yes	1	0	0	0	0	0	0	0	0	0	0	0	0	0	6	2	2	8	0	0	0	0	0	0	1	0
Dentist	52	Male	1 or more	1	1	0	2	1	0	1	0	0	0	1	1	0	1	0	0	0	0	3	yes	1	0	0	0	0	0	0	0	0	0	0	0	0	0	6	4	10	5	0	0	0	0	0	0	0	0
Dentist	64	Male	None	1	0	0	30	15	10	0	0	0	0	0	1	0	0	0	0	0	0	2	yes	0	0	1	0	0	1	0	0	0	0	0	1	0	0	5	5	5	1	0	0	0	1	0	0	0	0
Dentist	30	Female	1 or more	0	1	0	1	1	0	1	0	0	0	0	0	0	0	0	0	0	0	3	yes	1	0	0	0	0	0	0	0	0	0	0	0	0	0	8	2	5	9	0	0	0	0	0	0	0	1
Dentist	45	Male	1 or more	1	0	0	80	25	20	0	0	0	0	0	0	0	0	1	0	0	0	5	yes	1	0	0	0	0	0	0	0	0	0	0	0	0	0	3	1	5	0	0	0	0	0	0	0	0	0
Dentist	28	Male	None	1	1	0	2	0	1	1	0	1	0	0	0	0	0	0	0	0	0	2	yes	0	0	0	0	0	0	1	0	0	0	0	0	0	0	2	3	6	3	0	1	0	0	0	0	0	0
Dentist	33	Female	1 or more	0	1	0	4	1	0	1	0	0	0	0	0	0	0	0	0	0	0	4	yes	1	0	0	0	0	0	0	0	0	0	0	0	0	0	6	6	8	8	0	0	0	0	0	0	0	0
Dentist	41	Female	1 or more	1	1	0	2	3	0	0	0	0	0	0	0	0	0	1	0	0	0	4	yes	1	0	0	0	0	0	0	0	0	0	0	0	0	0	4	3	4	7	0	0	0	0	0	0	0	0
Dentist	32	Female	None	0	1	0	6	4	2	1	0	0	0	0	0	0	0	0	0	0	0	5	don't know	1	0	0	0	0	0	0	0	0	0	0	0	0	0	3	3	4	2	0	0	0	0	0	0	0	0
Dentist	65	Male	None	0	1	0	1	1	1	1	0	0	0	0	0	0	0	0	0	0	0	1	no	0	0	0	0	0	0	0	0	0	0	0	0	0	1	3	2	3	0	0	0	0	0	0	0	0	0
Dentist	30	Female	None	0	1	0	1	1	0	1	0	0	0	0	0	0	0	0	0	0	0	5	yes	1	0	0	0	0	0	0	0	0	0	0	0	0	0	5	5	7	7	0	0	0	0	0	0	0	0
Dentist	36	Female	1 or more	1	1	0	6	2	0	0	0	1	0	0	0	0	0	0	0	0	0	4	yes	1	0	0	0	0	0	0	0	0	0	0	0	0	0	5	3	6	8	0	0	0	0	0	0	0	0
Dentist	45	Male	1 or more	1	1	0	150	15	20	0	0	0	0	0	0	0	0	1	0	0	0	3	don't know	0	0	0	0	0	0	1	0	0	0	0	0	0	0	8	4	9	9	0	0	0	0	0	0	1	0
Dentist	40	Female	1 or more	1	1	0	3	1	1	1	0	0	0	0	0	0	0	0	0	0	0	3	don't know	0	1	0	0	0	0	0	0	0	0	0	0	0	0	4	3	6	6	0	0	0	0	0	0	0	0
Dentist	32	Female	1 or more	1	0	0	30	30	7	0	0	1	0	0	0	0	0	0	0	0	0	3	yes	1	0	0	0	0	0	0	0	0	0	0	0	0	0	0	0	0	0	1	1	0	0	0	0	0	0
Dentist		Female	None	0	1	0	4	4	0	1	0	1	1	1	1	0	1	1	0	0	0	1	yes	1	0	0	0	0	0	0	0	0	0	0	0	0	0	3	3	7	9	0	0	0	0	0	0	0	0
Dentist	52	Male	1 or more	0	1	0	1	2	0	1	0	0	0	0	0	0	0	0	0	0	0	4	yes	0	0	0	0	1	0	0	0	0	0	0	0	0	0	7	4	7	10	0	0	1	0	0	0	0	0
Dentist	32	Female	None	0	1	0	1	1	0	1	0	0	0	0	0	0	0	0	0	0	0	1	yes	1	0	0	0	0	0	0	0	0	0	0	0	0	0	7	8	8	7	0	0	0	0	0	0	0	0
Dentist	35	Female	None	0	1	0	4	4	1	1	0	0	0	0	0	0	0	1	0	0	0	2	yes	1	0	0	0	0	0	0	0	0	0	0	0	0	0	5	2	10	8	0	0	0	0	0	0	0	1
Dentist	28	Male	None	0	1	0	9	4	3	1	0	0	0	0	0	0	0	0	0	0	0	2	yes	1	0	0	0	0	0	0	0	0	0	0	0	0	0	5	2	8	7	0	0	0	0	0	0	0	0
Dentist	46	Female	1 or more	0	1	0	2	2	0	1	1	0	0	0	0	0	0	0	0	0	0	6	yes	1	0	0	0	0	0	0	0	0	0	0	0	0	0	7	2	5	6	0	0	1	0	0	0	0	0
Dentist	29	Female	None	0	0	1	6	6	4	0	1	0	0	0	0	0	0	0	0	0	0	2	yes	1	0	0	0	0	0	0	0	0	0	0	0	0	0	1	0	8	1	0	0	0	0	0	0	0	0
Dentist	34	Female	1 or more	0	1	0	1	2	1	1	0	0	0	0	0	0	0	0	0	0	0	3	don't know	1	0	0	0	0	0	0	0	0	0	0	0	0	0	10	4	8	10	0	0	0	0	1	0	0	0
Dentist	54	Female	1 or more	0	1	0	4	4	1	1	0	0	0	0	0	0	0	0	0	0	0	5	yes	1	1	0	0	0	0	0	0	0	0	0	0	0	0	7	5	7	5	0	0	1	0	0	0	0	0
Dentist	43	Male	1 or more	0	1	0	4	7	1	1	0	0	1	1	1	0	1	1	0	0	0	5	yes	1	0	0	0	0	0	0	0	0	0	0	0	0	0	7	7	9	9	0	0	0	0	0	0	0	0
Dentist	29	Male	None	0	0	1	6	7	2	1	0	0	0	0	0	0	0	0	0	0	0	2	yes	1	0	0	0	0	0	0	0	0	0	0	0	0	0	3	8	5	3	0	0	0	0	0	0	0	0
Dentist	60	Male	None	0	1	0	3	2	0	1	0	0	0	0	0	0	0	0	0	0	0	2	yes	1	0	0	0	0	0	0	0	0	0	0	0	0	0	8	6	9	9	0	0	0	0	0	0	0	1
Dentist	43	Female	1 or more	0	1	0	2	1	0	1	0	0	0	0	0	0	0	0	0	0	0	4	yes	0	0	0	0	0	0	0	0	0	0	1	0	0	0	5	2	3	3	0	1	0	0	0	0	0	0
Dentist	42	Female	1 or more	0	1	0	2	1	0	1	0	0	0	0	0	0	0	0	0	0	0	3	yes	1	0	0	0	0	0	0	0	0	0	0	0	0	0	5	6	7	7	0	0	0	0	0	0	0	0
Dentist	50	Male	1 or more	0	1	0	3	4	2	0	0	0	0	0	0	0	1	0	0	0	0	4	don't know	1	0	0	0	0	0	0	0	0	0	0	0	0	0	3	0	0	1	0	0	1	0	0	0	0	0
Dentist	39	Male	None	0	1	0	1	0	0	1	0	0	0	0	0	0	0	0	0	0	0	2	no	0	0	0	0	0	0	0	0	0	0	0	1	0	0	4	5	4	6	0	0	0	0	0	0	0	0
Dentist	59	Male	1 or more	0	1	0	4	5	1	0	0	0	0	0	0	1	0	0	0	0	0	6	no	1	0	0	0	0	0	0	0	0	0	0	0	0	0	4	6	3	9	0	0	1	0	0	0	0	0
Dentist	44	Female	1 or more	0	1	0	4	2	0	1	0	0	0	0	0	0	0	0	0	0	0	4	no	0	0	0	0	0	0	0	0	0	0	0	0	1	0	8	10	4	10	0	0	0	0	0	0	0	0
Dentist		Female	None	0	1	0	1	1	0	1	0	0	0	0	0	0	0	0	0	0	0	1	yes	1	0	0	0	0	0	0	0	0	0	0	0	0	0	7	4	7	9	0	0	0	0	0	0	0	0
Dentist	60	Male	None	0	0	1	3	3	1	1	0	0	0	0	0	0	0	0	0	0	0	3	yes	0	0	0	0	0	0	1	0	0	0	0	0	0	0	4	6	3	5	0	0	0	1	0	0	0	0
Dentist	45	Male	1 or more	0	1	0	1	2	0	1	0	0	0	0	0	0	0	0	0	0	0	6	yes	1	0	0	0	0	0	0	0	0	0	0	0	0	0	7	7	9	9	0	0	0	0	0	0	0	0
Dentist	55	Female	None	0	1	0	1	1	0	1	0	0	0	0	0	0	0	0	0	0	0	1	yes	1	0	0	0	0	0	0	0	0	0	0	0	0	0	5	5	8	8	0	0	0	0	0	0	0	0
Dentist	46	Female	None	0	1	0	2	3	0	1	0	0	0	0	0	0	0	0	0	0	0	4	yes	1	0	0	0	0	0	0	0	0	0	0	0	0	0	5	3	7	6	0	0	1	0	0	0	0	0
Dentist	38	Male	None	0	0	1	3	4	0	1	0	0	0	0	0	0	0	0	0	0	0	2	yes	1	1	0	0	0	0	0	0	0	0	0	0	0	0	5	1	8	6	0	0	0	0	0	0	0	0
Dentist	30	Male	None	1	1	0	3	2	0	1	0	0	0	0	0	0	0	0	0	0	0	2	yes	1	0	0	0	0	0	0	0	0	0	0	0	0	0	3	2	5	6	0	0	0	0	0	0	0	0
Dentist	28	Female	None	0	0	1	6	1	1	0	1	0	0	0	0	0	0	0	0	0	0	1	yes	1	0	0	0	0	0	0	0	0	0	0	0	0	0	0	0	2	4	0	1	0	0	1	0	1	0
Dentist	31	Male	None	1	1	0	5	7	2	1	0	0	0	0	0	0	0	1	0	0	0	1	yes	0	1	0	0	0	0	0	0	0	0	0	0	0	0	0	0	7	0	0	0	0	1	0	0	0	0
Dentist	50	Female	1 or more	0	1	0	3	5	0	1	0	0	0	0	1	0	1	1	0	0	0	5	yes	1	0	0	0	0	0	0	0	0	0	0	0	0	0	5	0	0	5	0	0	1	0	0	0	0	0
Dentist	41	Female	1 or more	0	0	1	7	12	2	1	0	0	0	0	0	0	0	0	0	0	0	4	yes	0	0	0	0	0	0	0	0	0	0	0	0	1	0	8	6	6	8	0	0	0	0	0	0	0	0
Dentist	37	Female	1 or more	0	0	1	3	4	0	0	1	0	0	0	0	0	0	0	0	0	0	4	yes	0	0	0	0	0	0	0	0	0	0	0	0	1	0	3	3	3	1	0	0	0	0	0	0	0	0
Dentist	37	Female	1 or more	0	1	0	3	3	0	1	0	0	0	0	0	0	0	0	0	0	0	5	no	1	0	0	0	0	0	0	0	0	0	0	0	0	0	5	6	7	7	0	0	0	0	0	0	0	0
Dentist	31	Male	None	0	1	0	2	0	2	1	0	0	0	0	0	0	0	1	0	0	0	2	yes	1	0	0	0	0	0	0	0	0	0	0	0	0	0	7	5	5	8	0	0	0	0	0	0	0	0
Dentist	66	Female	None	0	1	0	2	3	0	1	0	1	1	1	1	0	0	1	0	0	0	2	don't know	0	0	0	0	0	0	1	0	0	0	0	0	0	0	3	0	0	8	0	0	0	0	0	0	0	0
Dentist	58	Female	1 or more	0	1	0	2	0	0	1	0	0	1	1	1	0	1	1	0	0	0	3	yes	0	0	0	0	0	0	1	0	0	0	0	0	0	0	7	5	8	10	0	0	0	0	0	0	0	0
Dentist	27	Male	None	0	1	0	4	3	0	1	0	0	0	0	0	0	0	0	0	0	0	2	don't know	0	0	0	0	0	0	0	0	0	0	0	0	0	1	7	2	2	7	1	0	0	0	0	0	0	1
Dentist	55	Female	None	1	0	0	35	15	13	0	0	0	0	0	1	0	0	0	0	0	0	1	no	1	0	0	0	0	0	0	0	0	0	0	0	0	0	1	5	10	5	0	0	1	0	0	0	0	0
Dentist	39	Male	1 or more	0	1	0	1	1	0	1	0	0	0	0	0	0	0	0	0	0	0	5	yes	1	0	0	0	0	0	0	0	0	0	0	0	0	0	8	0	0	10	0	0	0	0	0	0	0	1
Dentist	40	Male	1 or more	0	1	0	4	4	0	1	0	0	0	0	0	0	0	0	0	0	0	4	yes	1	0	0	0	0	0	0	0	0	0	0	0	0	0	6	4	8	9	0	0	1	0	0	0	0	0
Dentist		Male	1 or more	0	1	0	2	1	0	1	0	0	0	0	0	0	0	0	0	0	0	3	don't know	1	0	0	0	0	0	0	0	0	0	0	0	0	0	6	8	8	6	0	0	0	0	0	0	0	0
Dentist	48	Male	1 or more	0	1	0	1	2	1	1	0	0	0	0	0	0	0	0	0	0	0	3	yes	1	0	0	0	0	0	0	0	0	0	0	0	0	0	7	7	7	8	0	0	0	0	0	0	0	0
Dentist	55	Male	1 or more	0	1	0	1	1	1	1	1	0	0	0	0	1	0	0	0	0	0	4	don't know	1	0	0	0	0	0	0	0	0	0	0	0	0	0	5	5	5	6	0	0	1	0	0	0	0	0
Dentist	52	Male	None	0	1	0	5	7	3	1	0	0	0	0	0	0	0	0	0	0	0	2	yes	1	0	0	0	0	0	0	0	0	0	0	0	0	0	10	10	10	10	0	0	0	0	0	0	0	1
Dentist	45	Male	1 or more	0	1	0	3	3	0	1	0	0	1	0	1	0	0	1	0	0	0	4	yes	0	0	0	0	1	0	0	0	0	0	0	0	0	0	6	7	7	7	0	0	0	0	0	0	0	0
Dentist	35	Female	1 or more	0	1	0	4	4	2	1	0	1	1	1	1	0	0	1	0	0	0	3	yes	0	0	0	0	0	0	0	0	0	0	0	0	0	1	4	3	4	7	0	0	0	0	0	0	0	0
Dentist	60	Female	1 or more	0	1	0	2	1	0	1	0	0	0	0	0	0	0	0	0	0	0	3	don't know	0	0	0	0	0	0	1	0	0	0	0	0	0	0	3	2	3	8	0	0	1	0	0	0	0	0
Dentist	57	Female	None	0	1	0	1	1	0	1	0	0	0	0	0	0	0	0	0	0	0	2	yes	1	0	0	0	0	0	0	0	0	0	0	0	0	0	5	7	7	10	0	0	0	0	0	0	0	0
Dentist	35	Male	None	0	1	0	9	5	2	1	0	0	1	0	1	0	0	0	0	0	0	2	yes	1	0	0	0	0	0	0	0	0	0	0	0	0	0	8	8	9	10	1	1	0	0	0	0	0	0
Dentist	63	Male	None	0	1	0	2	4	1	1	0	0	0	0	0	0	0	1	0	0	0	1	no	0	1	0	0	0	0	1	0	0	0	0	0	0	0	5	7	7	4	0	0	0	0	0	0	0	0
Dentist	50	Female	1 or more	0	1	0	2	3	3	1	0	0	0	0	0	0	0	0	0	0	0	5	don't know	1	0	0	0	0	0	0	0	0	0	0	0	0	0	3	4	4	5	0	0	1	0	0	0	0	0
Dentist	59	Female	None	0	1	0	1	1	1	1	0	0	0	0	0	0	0	0	0	0	0	2	yes	0	1	0	0	0	0	0	0	0	0	0	0	0	0	8	2	10	8	0	0	0	1	0	0	0	0
Dentist	30	Female	None	0	1	0	3	3	1	1	0	0	0	0	0	0	0	0	0	0	0	1	yes	1	0	0	0	0	0	0	0	0	0	0	0	0	0	2	4	4	5	0	0	0	0	0	0	0	0
Dentist	29	Male	None	0	1	0	4	4	1	1	0	0	0	0	0	0	0	0	0	0	0	1	yes	0	0	0	0	0	0	0	0	0	0	0	0	0	1	8	7	9	6	0	0	0	0	0	0	0	0
Dentist	38	Male	1 or more	0	1	0	1	1	0	1	0	0	0	1	1	0	1	0	0	0	0	5	don't know	0	0	0	0	0	0	0	0	0	0	0	1	0	0	7	6	9	8	0	0	0	1	0	0	0	0
Dentist		Male	1 or more	0	1	0	2	2	2	0	1	0	0	0	1	0	0	0	0	0	0	3	yes	1	0	0	0	0	0	0	0	0	0	0	0	0	0	5	5	7	5	0	0	0	0	0	0	0	1
Dentist	56	Female	1 or more	0	1	0	5	4	1	1	0	1	1	1	1	1	1	1	0	0	0	3	yes	0	0	0	0	0	0	0	0	0	0	0	0	0	1	7	5	8	9	0	1	0	0	0	0	0	0
Dentist	54	Male	None	0	1	0	2	5	1	0	0	0	0	0	0	1	1	0	0	0	0	2	yes	1	0	0	0	0	0	0	0	0	0	0	0	0	0	3	3	2	4	0	0	0	1	0	0	1	0
Dentist	33	Female	1 or more	0	1	0	3	2	0	1	0	0	0	0	0	0	0	0	0	0	0	3	yes	0	0	0	0	1	0	0	0	0	0	0	0	0	0	8	9	9	7	0	0	0	0	0	0	0	0
Dentist	38	Male	1 or more	0	1	0	4	4	2	1	0	0	0	0	0	0	1	1	0	0	0	5	yes	1	0	0	0	0	0	0	0	0	0	0	0	0	0	5	4	8	8	0	0	0	1	0	0	0	0
Dentist	50	Female	None	0	1	0	1	1	0	1	0	0	0	0	0	0	0	0	0	0	0	2	yes	0	0	0	0	0	0	0	0	0	0	0	0	0	0	4	5	7	8	0	0	0	0	0	0	0	0
Dentist	38	Female	1 or more	0	1	0	2	2	0	1	0	0	0	0	0	0	0	0	0	0	0	4	yes	1	0	0	0	0	0	0	0	0	0	0	0	0	0	7	9	8	9	0	0	0	0	0	0	0	0
Dentist	45	Male	1 or more	0	1	0	3	2	1	1	0	0	0	0	0	0	0	0	0	0	0	4	don't know	1	0	0	0	0	0	0	0	0	0	0	0	0	0	0	1	1	1	0	0	0	0	0	0	0	0
Dentist	40	Female	1 or more	0	1	0	2	1	0	1	1	0	0	0	0	0	0	0	0	0	0	4	yes	1	0	0	0	0	0	0	0	0	0	0	0	0	0	8	5	6	9	0	0	0	0	0	0	0	0
Dentist	52	Female	1 or more	0	1	0	3	4	0	1	0	0	0	0	0	0	0	0	0	0	0	3	yes	1	0	0	0	0	0	0	0	0	0	0	0	0	0	3	2	7	10	0	0	0	0	0	0	0	0
Dentist	53	Male	None	0	1	0	3	3	0	1	0	0	0	0	0	0	0	0	0	0	0	2	yes	1	0	0	0	0	0	0	0	0	0	0	0	0	0	5	6	6	8	0	0	1	0	0	0	0	0
Dentist	31	Female	None	1	0	0	30	15	10	0	0	0	0	0	1	0	0	0	0	0	0	2	yes	1	0	0	0	0	0	0	0	0	0	0	0	0	0	7	7	10	3	0	0	0	0	0	0	0	0
Dentist	46	Male	1 or more	0	1	0	1	8	2	1	0	0	0	0	0	0	0	0	0	0	0	3	don't know	1	0	0	0	0	0	0	0	0	0	0	0	0	0	4	4	6	5	0	0	0	0	0	0	0	0
Dentist	46	Male	1 or more	1	0	0	85	20	20	0	0	0	0	1	0	0	0	0	0	0	0	2	yes	1	0	0	0	0	0	0	0	0	0	0	0	0	0	7	7	8	2	0	0	0	1	0	0	0	0
Dentist	39	Female	1 or more	1	1	0	2	2	1	1	1	0	0	0	0	0	0	0	0	0	0	5	yes	1	0	0	0	0	0	0	0	0	0	0	0	0	0	5	6	8	10	0	0	0	1	0	0	0	0
Dentist	40	Female	1 or more	0	1	0	4	4	0	1	0	0	0	0	1	0	1	1	0	0	0	6	yes	1	0	0	0	0	0	0	0	0	0	0	0	0	0	7	5	10	10	0	0	0	1	0	0	0	0
Dentist	27	Female	None	0	1	0	3	2	0	1	0	0	0	0	0	0	0	0	0	0	0	2	don't know	0	0	0	0	0	0	0	0	0	0	0	0	0	1	2	1	3	3	0	0	0	0	0	0	0	1
Dentist	65	Male	None	1	0	0	6	6	2	1	0	0	0	0	0	0	0	1	0	0	0	2	yes	1	0	0	0	0	0	0	0	0	0	0	0	0	0	0	0	0	0	0	0	0	0	0	0	0	0
Dentist	32	Male	None	0	1	0	5	9	1	1	0	0	0	0	0	0	0	0	0	0	0	2	yes	1	0	0	0	0	0	0	0	0	0	0	0	0	0	2	1	6	8	0	0	0	0	0	0	0	0
Dentist	38	Female	1 or more	0	1	0	3	9	1	1	0	0	0	0	0	0	0	0	0	0	0	4	yes	0	0	0	0	0	0	0	0	0	0	0	0	0	0	8	9	8	10	0	0	0	0	0	0	0	0
Dentist	60	Female	None	0	1	0	2	1	0	1	0	0	0	0	0	0	0	0	0	0	0	2	yes	1	0	0	0	0	0	0	0	0	0	0	0	0	0	2	6	3	2	0	0	0	0	0	0	0	0
Dentist	64	Male	None	0	1	0	4	4	1	1	0	0	0	0	0	0	0	0	0	0	0	2	yes	1	0	0	0	0	0	0	0	0	0	0	0	0	0	3	4	3	4	0	0	0	0	0	0	0	0
Dentist	34	Female	None	0	1	0	4	1	1	1	0	0	0	0	0	0	0	0	0	0	0	2	yes	0	0	0	0	0	0	0	0	0	0	0	0	0	1	3	1	6	8	0	0	0	0	0	0	0	0
Dentist	47	Male	None	1	0	0	85	35	15	0	0	0	0	0	1	0	0	0	0	1	1	1	yes	1	1	0	0	0	0	0	0	0	0	0	0	0	0	4	4	7	3	0	0	0	0	0	1	0	0
Dentist	38	Female	None	0	1	0	1	1	0	1	0	0	0	0	0	1	1	0	0	0	0	1	yes	1	0	0	0	0	0	0	0	0	0	0	0	0	0	7	0	0	10	0	1	0	0	0	0	0	0
Dentist	48	Male	1 or more	0	1	0	1	4	9	1	0	0	0	0	0	0	0	0	0	0	0	4	no	1	0	0	0	0	0	0	0	0	0	0	0	0	0	7	5	8	8	0	0	0	0	0	0	0	1
Dentist	57	Male	1 or more	0	1	0	2	3	1	1	1	1	1	1	1	0	1	1	0	0	0	3	yes	1	0	0	0	0	0	0	0	0	0	0	0	0	0	8	6	9	10	0	0	0	0	0	0	0	0
Dentist	46	Male	1 or more	0	1	0	4	0	1	1	0	0	0	0	0	0	0	0	0	0	0	3	yes	1	0	0	0	0	0	0	0	0	0	0	0	0	0	6	5	5	8	0	0	0	0	0	0	0	1
Dentist	35	Male	1 or more	0	1	0	5	4	1	1	0	0	0	0	0	0	0	0	0	0	0	4	no	0	1	0	0	0	0	0	0	0	0	0	0	0	0	10	10	10	10	0	0	0	1	0	0	0	0
Dentist	30	Male	1 or more	0	1	0	2	1	0	1	0	0	0	0	0	0	0	0	0	0	0	5	yes	1	0	0	0	0	0	0	0	0	0	0	0	0	0	6	7	9	5	1	1	0	0	0	0	0	0
Dentist	37	Female	1 or more	0	1	0	1	1	1	1	0	1	0	0	0	0	0	0	0	0	0	3	yes	1	0	0	0	0	0	0	0	0	0	0	0	0	0	7	7	8	8	0	0	0	0	0	0	0	1
Dentist	53	Female	1 or more	0	1	0	1	0	0	1	0	1	0	0	1	0	0	0	0	0	0	3	don't know	0	1	0	0	0	0	0	0	0	0	0	0	0	0	7	9	10	9	0	0	0	0	0	1	0	0
Dentist	52	Female	None	0	1	0	2	2	0	1	0	0	0	0	0	0	0	0	0	0	0	1	yes	1	0	0	0	0	0	0	0	0	0	0	0	0	0	7	3	2	9	0	0	0	0	0	0	0	0
Dentist	46	Female	1 or more	0	1	0	1	1	1	1	0	0	1	0	1	1	1	0	0	0	0	4	yes	1	0	0	0	0	0	0	0	0	0	0	0	0	0	3	6	7	8	0	1	0	0	0	0	0	0
Dentist	33	Male	1 or more	0	1	0	2	2	1	1	0	0	0	0	1	0	1	1	0	0	0	3	yes	1	0	0	0	0	0	0	0	0	0	0	0	0	0	5	0	8	2	0	0	0	0	0	0	0	1
Dentist	56	Male	1 or more	0	1	0	1	1	0	1	0	0	0	0	0	0	0	0	0	0	0	4	yes	0	0	0	0	1	0	0	0	0	0	0	0	0	0	4	3	3	7	0	0	0	0	0	0	0	0
Dentist	55	Male	None	0	1	0	2	1	0	1	0	0	0	0	0	0	0	0	0	0	0	1	don't know	0	1	0	0	0	0	0	1	0	0	0	0	0	0	5	6	2	7	0	0	1	0	0	0	0	0
Dentist	40	Female	1 or more	0	1	0	2	2	0	1	0	0	0	0	0	0	1	1	0	0	0	4	yes	1	0	0	0	0	0	0	0	0	0	0	0	0	0	3	0	0	5	0	0	1	0	0	0	0	0
Dentist	30	Female	1 or more	0	1	0	3	2	0	1	0	0	0	0	0	0	0	0	0	0	0	3	yes	0	1	0	0	0	0	0	0	0	0	0	0	0	0	6	6	8	8	0	0	0	0	0	0	0	0
Dentist	38	Male	None	1	1	0	2	1	0	1	0	0	0	0	0	0	0	0	0	0	0	2	yes	1	0	0	0	0	0	0	0	0	0	0	0	0	0	3	3	3	3	1	0	0	0	0	0	0	0
Dentist	66	Male	None	0	1	0	3	3	0	1	0	0	0	0	0	0	0	0	0	0	0	3	don't know	0	0	1	0	0	1	1	0	0	0	0	0	0	0	5	3	8	5	0	0	0	0	0	0	0	0
Dentist	57	Female	None	0	1	0	1	0	0	0	1	0	0	0	0	0	0	0	0	0	0	1	yes	1	0	0	0	0	0	0	0	0	0	0	0	0	0	10	10	10	10	0	0	0	0	0	0	0	0
Dentist	29	Female	None	0	1	0	4	3	0	1	0	0	0	0	0	0	0	0	0	0	0	2	yes	1	0	0	0	0	0	0	0	0	0	0	0	0	0	5	7	5	8	0	0	0	0	0	0	0	0
Dentist	27	Female	None	0	1	0	4	2	0	1	0	0	0	0	0	0	0	0	0	0	0	2	yes	1	0	0	0	0	0	0	0	0	0	0	0	0	0	8	3	7	6	0	1	0	0	1	0	0	0
Dentist	41	Female	1 or more	0	1	0	1	1	0	1	0	0	0	0	0	0	0	0	0	0	0	4	yes	1	0	0	0	0	0	0	0	0	0	0	0	0	0	7	7	6	8	0	0	0	0	0	0	0	0
Dentist	64	Female	None	0	1	0	1	0	0	1	0	0	0	0	0	0	0	0	0	0	0	2	don't know	0	0	0	0	0	0	0	0	0	0	0	0	0	1	0	0	1	4	0	0	0	0	0	0	1	0
Dentist	36	Female	1 or more	0	1	0	3	2	0	1	0	0	0	0	0	0	0	0	0	0	0	5	yes	1	0	0	0	0	0	0	0	0	0	0	1	0	0	7	3	7	8	0	0	1	0	0	0	0	0
Dentist	60	Female	1 or more	0	1	0	4	3	1	1	0	0	0	0	0	0	0	0	0	0	0	3	yes	1	0	0	0	0	0	0	0	0	0	0	0	0	0	7	5	8	10	0	0	0	0	0	0	0	0
Dentist	25	Male	None	0	1	0	4	3	1	1	0	0	0	0	0	0	1	0	0	0	0	1	yes	1	0	0	0	0	0	0	0	0	0	0	0	0	0	7	3	8	7	0	0	0	0	0	0	0	1
Dentist	44	Female	1 or more	0	1	0	1	1	0	0	0	1	0	0	0	0	0	0	0	1	1	4	don't know	0	0	0	0	0	0	0	0	0	0	0	1	0	0	7	3	0	9	0	0	0	0	0	0	0	0
Dentist	34	Female	None	0	1	0	7	8	2	0	0	0	0	1	0	0	0	0	0	0	0	2	yes	1	1	0	0	0	0	0	0	0	0	0	0	0	0	2	0	2	6	0	1	0	0	0	0	0	0
Dentist	40	Male	1 or more	0	1	0	4	4	0	1	0	0	0	0	0	0	0	0	0	0	0	4	yes	1	0	0	0	0	0	0	0	0	0	0	0	0	0	7	3	5	8	0	0	0	0	0	0	0	0
Dentist	52	Male	1 or more	0	1	0	2	2	0	1	1	1	0	0	0	0	0	0	0	0	0	2	yes	0	1	0	0	0	0	0	0	0	0	0	0	0	0	7	4	9	10	0	0	0	0	0	0	0	0
Dentist	44	Female	1 or more	0	1	0	1	2	0	0	1	0	0	0	0	0	0	0	0	0	0	4	don't know	1	0	0	0	0	0	0	0	0	0	0	0	0	0	7	7	7	7	0	0	0	0	0	0	0	0
Dentist	60	Male	None	0	1	0	1	1	1	1	0	0	0	0	0	0	0	0	0	0	0	2	yes	0	0	0	0	0	1	1	0	0	0	0	1	0	0	8	0	8	8	0	0	1	0	0	0	0	0
Dentist	36	Female	None	0	1	0	5	4	3	1	0	0	0	0	0	0	0	0	0	0	0	2	yes	0	1	0	0	0	0	0	0	0	0	0	0	0	0	9	5	9	9	0	0	0	0	0	0	0	0
Dentist	27	Male	None	0	1	0	8	4	2	1	0	0	0	0	0	0	0	0	0	0	0	2	yes	1	0	0	0	0	0	0	0	0	0	0	0	0	0	0	0	3	3	0	0	0	0	0	0	0	0
Dentist	41	Female	1 or more	0	1	0	3	2	0	0	0	1	0	0	0	0	0	0	0	0	0	4	no	1	0	0	0	0	0	0	0	0	0	0	0	0	0	1	0	5	5	0	0	1	0	0	0	0	0
Dentist	25	Female	None	0	1	0	3	2	0	1	0	0	0	0	0	0	0	0	0	0	0	2	yes	0	1	0	0	0	0	0	0	0	0	0	0	0	0	3	1	5	3	0	0	0	0	0	0	0	0
Dentist	54	Male	None	1	1	0	6	4	0	0	0	0	0	1	0	0	0	0	0	0	0	2	yes	0	1	0	0	0	0	0	0	0	0	0	0	0	0	4	6	8	8	0	0	0	0	0	0	0	0
Dentist	62	Female	None	1	1	0	1	0	0	1	0	0	1	0	0	0	0	0	0	0	0	1	yes	1	0	0	0	0	0	0	0	0	0	0	0	0	0	4	4	6	7	0	0	0	0	0	0	0	0
Dentist	37	Male	None	0	1	0	2	2	0	1	0	0	0	0	0	0	0	0	0	0	0	2	yes	0	0	0	0	0	0	1	0	0	0	0	0	0	0	7	6	7	9	0	0	0	0	0	0	0	0
Dentist	55	Male	None	0	1	0	1	3	1	1	0	0	0	0	0	0	0	0	0	0	0	2	yes	1	0	0	0	0	0	0	0	0	0	0	0	0	0	9	7	10	9	0	0	0	1	0	0	0	0
Dentist	51	Male	1 or more	0	1	0	2	1	1	1	0	0	0	0	0	0	0	0	0	0	0	4	don't know	1	0	0	0	0	0	0	0	0	0	0	0	0	0	2	2	2	4	0	0	0	1	0	0	0	0
Dentist	27	Female	None	0	1	0	4	3	1	0	0	1	0	0	0	0	0	0	0	0	0	2	yes	1	0	0	0	0	0	0	0	0	0	0	0	0	0	4	2	8	7	0	1	0	0	0	0	0	0
Dentist	46	Female	None	0	1	0	3	2	0	1	0	0	0	0	0	0	0	0	0	0	0	1	yes	1	0	0	0	0	0	0	0	0	0	0	0	0	0	5	5	5	9	0	0	0	0	0	0	0	0
Dentist	50	Female	None	0	1	0	1	1	0	1	0	0	0	0	0	0	0	0	0	0	0	2	don't know	1	0	0	0	0	0	0	0	0	0	0	0	0	0	8	8	9	9	0	0	0	0	0	0	0	0
Dentist	34	Female	None	0	1	0	1	1	2	1	0	0	0	0	0	0	0	0	0	0	0	2	don't know	1	0	0	0	0	0	0	0	0	0	0	0	0	0	5	3	2	7	0	0	0	0	0	0	0	0
Dentist	40	Female	1 or more	0	1	0	4	3	0	1	0	0	0	0	0	0	0	0	0	0	0	5	don't know	1	0	0	0	0	0	0	0	0	0	0	0	0	0	6	5	7	7	1	0	0	0	0	0	0	0
Dentist	39	Female	1 or more	0	1	0	3	0	1	1	1	0	0	0	0	0	0	0	0	0	0	4	yes	1	0	0	0	0	0	0	0	0	0	0	0	0	0	8	6	8	9	0	0	0	0	0	0	0	0
Dentist	29	Male	None	1	1	1	2	1	0	0	0	0	0	0	0	0	1	1	0	0	0	2	yes	1	0	0	0	0	0	0	0	0	0	0	0	0	0	1	1	0	5	0	0	0	0	0	0	0	0
Dentist	63	Male	None	0	1	0	1	0	1	0	0	1	0	0	0	0	0	0	0	0	0	1	yes	1	0	0	0	0	0	0	0	0	0	0	0	0	0	4	4	5	7	0	0	0	0	0	0	0	0
Dentist	44	Female	None	0	1	0	3	3	0	0	0	0	0	0	0	0	1	1	0	0	0	2	yes	0	0	0	0	0	0	0	0	0	0	0	0	0	1	0	0	0	6	0	0	0	0	0	0	0	0
Dentist	40	Male	1 or more	0	1	0	2	2	0	1	0	1	1	1	1	1	1	1	0	0	0	4	yes	0	1	0	0	0	0	0	0	0	0	0	0	0	0	8	5	10	8	0	0	0	0	0	0	0	0
Dentist	58	Female	1 or more	0	1	0	4	4	1	0	0	0	0	0	0	1	0	1	0	0	0	3	yes	1	0	0	0	0	0	0	0	0	0	0	0	0	0	3	1	5	4	0	0	0	0	0	0	0	0
Dentist	35	Female	1 or more	0	1	0	3	4	0	1	0	0	0	0	0	0	0	0	0	0	0	4	don't know	1	0	0	0	0	0	0	0	0	0	0	0	0	0	3	3	6	5	0	0	0	0	0	0	0	0
Dentist		Female	None	0	1	0	2	1	1	1	0	0	0	0	1	1	0	0	0	0	0	1	no	0	0	0	0	0	0	0	0	0	0	0	0	0	0	7	1	7	10	0	0	0	0	0	0	0	0
Dentist	33	Male	1 or more	0	1	0	3	3	0	1	0	0	0	0	0	0	0	0	0	0	0	2	yes	1	0	0	0	0	0	0	0	0	0	0	0	0	0	3	1	2	3	0	0	0	0	0	0	0	0
Dentist	34	Male	None	0	1	0	4	4	0	1	1	0	0	0	0	0	0	0	0	0	0	2	yes	1	0	0	0	0	0	0	0	0	0	0	0	0	0	6	3	2	8	0	0	0	0	0	0	0	0
Dentist	57	Female	None	0	1	0	1	1	0	1	0	0	0	0	0	0	0	0	0	0	0	2	yes	0	0	0	0	0	0	1	0	0	0	0	0	0	0	2	2	7	4	0	0	1	0	0	0	0	0
Dentist	50	Female	1 or more	0	1	0	6	9	3	1	0	0	0	0	0	0	0	0	0	0	0	4	yes	1	0	0	0	0	0	0	0	0	0	0	0	0	0	5	5	5	7	0	0	0	0	0	0	0	0
Dentist	54	Female	1 or more	0	1	0	2	1	0	1	0	0	1	0	1	0	0	0	1	0	0	1	yes	0	1	0	0	0	0	0	0	0	0	0	0	0	0	8	8	10	10	0	1	0	1	0	0	0	0
Dentist	36	Female	1 or more	0	1	0	2	1	0	1	0	0	0	0	0	0	0	0	0	0	0	3	yes	1	0	0	0	0	0	0	0	0	0	0	0	0	0	7	7	9	7	0	0	0	0	0	0	0	0
Dentist	49	Female	1 or more	0	1	0	2	0	1	1	0	0	0	0	0	0	0	0	0	0	0	3	yes	1	0	0	0	0	0	0	0	0	0	0	0	0	0	6	3	3	10	0	0	0	0	0	0	0	0
Dentist	41	Male	1 or more	1	1	0	1	1	1	0	0	0	0	0	0	0	0	1	0	0	0	4	yes	1	0	0	0	0	0	0	0	0	0	0	0	0	0	3	3	6	8	0	0	0	0	0	0	0	0
Dentist	33	Male	1 or more	1	1	0	3	3	0	1	0	0	0	0	0	0	1	1	0	0	0	4	yes	1	0	0	0	0	0	0	0	0	0	0	0	0	0	6	2	5	9	0	0	0	0	0	0	0	0
Dentist	28	Female	None	0	0	1	8	4	1	0	0	1	0	0	0	0	0	0	0	0	0	2	yes	0	0	0	0	0	0	0	0	0	0	0	0	0	0	10	8	8	9	0	0	0	0	0	0	0	0
Dentist	45	Female	1 or more	1	0	0	5	450	200	0	0	0	0	0	1	0	0	1	0	0	1	4	yes	1	0	0	0	0	0	0	0	0	0	0	0	0	0	7	5	7	0	0	1	0	1	0	0	0	0
Dentist	61	Female	None	0	1	0	2	1	0	1	0	1	1	1	1	0	1	1	0	0	0	2	yes	1	0	0	0	0	0	0	0	0	0	0	0	0	0	7	7	10	10	0	0	0	0	0	0	0	0
Dentist	36	Female	1 or more	0	0	1	5	15	5	1	0	0	0	0	0	0	0	0	0	0	0	3	yes	1	0	0	0	0	0	0	0	0	0	0	0	0	0	7	8	10	5	0	0	0	0	0	0	0	0
Dentist	31	Male	None	1	1	0	2	3	0	1	0	0	0	1	1	0	1	1	0	0	0	2	yes	1	0	0	0	0	0	0	0	0	0	0	0	0	0	3	2	4	8	0	0	0	0	0	0	0	1
Dentist		Female	None	1	1	0	2	1	0	1	0	0	0	0	0	0	0	0	0	0	0	2	yes	1	0	0	0	0	0	0	0	0	0	0	0	0	0	4	1	9	5	0	0	0	0	0	0	0	0
Dentist	63	Male	1 or more	0	1	0	4	1	0	1	0	0	0	0	0	0	0	0	0	0	0	3	yes	1	0	0	0	0	0	0	0	0	0	0	0	0	0	0	0	3	3	0	0	0	0	0	0	0	0
Dentist	29	Female	None	1	1	0	4	6	2	0	1	0	0	0	0	0	0	0	0	0	0	2	yes	1	0	0	0	0	0	0	0	0	0	0	0	0	0	5	2	7	4	0	1	0	0	0	0	0	0
Dentist	28	Female	None	0	1	1	5	5	2	1	0	0	0	1	0	0	0	0	0	0	0	2	yes	1	0	0	0	0	0	0	0	0	0	0	0	0	0	7	7	10	5	0	1	0	0	0	0	0	0
Dentist	37	Female	1 or more	0	0	1	6	4	3	1	0	0	0	0	0	0	0	0	0	0	0	5	yes	0	1	0	0	0	0	0	0	0	0	0	0	0	0	7	10	10	8	0	0	1	0	0	0	0	0
Dentist	56	Male	1 or more	0	1	0	7	10	13	0	1	0	0	0	0	0	0	0	0	0	0	3	don't know	1	0	0	0	0	0	0	0	0	0	0	0	0	0	6	6	6	8	0	0	1	0	0	0	0	0
Dentist	31	Male	None	0	1	0	2	1	0	1	0	0	0	0	0	0	0	0	0	0	0	2	yes	1	0	0	0	0	0	0	0	0	0	0	0	0	0	5	6	4	8	0	0	0	0	0	0	0	0
Dentist	34	Female	1 or more	0	1	0	1	1	0	1	0	0	0	0	0	0	0	0	0	0	0	3	yes	1	0	0	0	0	0	0	0	0	0	0	0	0	0	7	5	7	8	0	0	0	0	0	0	0	0
Dentist	35	Female	1 or more	0	1	0	1	2	0	0	0	0	0	0	1	0	0	0	0	0	0	4	yes	0	0	0	0	0	0	0	0	0	0	1	0	0	0	9	7	7	10	0	0	0	0	0	0	0	0
Dentist	31	Female	None	1	1	0	4	3	0	1	0	0	0	0	0	0	0	0	0	0	0	2	yes	1	0	0	0	0	0	0	0	0	0	0	0	0	0	5	3	7	8	0	0	0	0	1	0	0	0
Dentist	42	Male	None	0	1	0	2	3	1	1	0	0	0	0	0	0	0	0	0	0	0	2	yes	0	1	0	0	0	0	0	0	0	0	0	0	0	0	4	5	9	5	0	0	0	0	0	0	0	0
Dentist	54	Female	1 or more	0	1	0	4	3	0	1	0	0	0	0	0	0	0	0	0	0	0	1	no	0	0	0	0	0	0	0	0	0	0	0	0	0	0	6	3	5	8	0	0	0	0	0	0	0	1
Dentist	53	Female	None	1	0	0	250	20	15	0	0	0	0	0	1	0	0	0	0	0	0	1	yes	0	0	1	0	0	0	0	0	0	0	0	0	0	0	9	9	5	5	0	1	0	0	0	0	0	0
Dentist	38	Female	1 or more	1	0	1	6	5	3	1	0	0	0	0	0	0	0	0	0	0	0	4	yes	1	0	0	0	0	0	0	0	0	0	0	0	0	0	4	3	4	7	1	1	0	0	0	0	0	0
Dentist	36	Female	1 or more	0	1	0	4	3	3	1	0	1	0	0	0	0	0	0	0	0	0	4	yes	0	0	0	0	0	0	0	0	0	1	0	0	0	0	10	10	10	10	1	1	0	0	0	0	0	1
Dentist	41	Female	1 or more	0	1	0	1	2	1	0	1	0	0	0	0	0	0	0	0	0	0	4	yes	1	0	0	0	0	0	0	0	0	0	0	0	0	0	4	4	4	7	0	0	0	0	0	0	0	0
Dentist	36	Male	1 or more	0	1	0	5	4	0	1	0	0	0	0	0	0	0	0	0	0	0	5	yes	1	0	0	0	0	0	0	0	0	0	0	0	0	0	7	1	4	8	0	0	0	0	0	0	0	0
Dentist	37	Female	None	0	1	0	1	3	0	1	0	0	0	0	0	0	0	0	0	0	0	2	yes	0	0	0	0	1	0	0	0	0	0	0	0	0	0	7	10	10	10	0	0	0	0	0	0	0	0
Dentist		Female	None	0	0	1	5	4	2	0	1	0	0	0	0	0	0	0	0	0	0	1	yes	0	0	0	0	0	0	0	0	0	0	1	0	0	0	4	4	7	4	0	0	0	0	0	0	0	1
Dentist	35	Male	None	1	1	0	2	4	1	0	1	0	0	0	0	0	0	0	0	0	0	2	yes	1	0	0	0	0	0	0	0	0	0	0	0	0	0	6	5	7	8	0	0	0	0	0	0	0	0
Dentist	51	Female	1 or more	0	1	0	3	5	3	0	1	0	0	0	0	0	0	0	0	0	0	4	yes	1	0	0	0	0	0	0	0	0	0	0	0	0	0	2	0	2	2	0	0	1	0	0	0	0	0
Dentist		Male	None	0	1	0	3	1	0	1	0	0	0	0	0	0	0	0	0	0	0	2	don't know	0	0	0	0	1	0	0	0	0	0	0	0	0	0	3	3	3	3	0	0	0	1	0	0	0	0
Dentist	41	Female	1 or more	0	1	0	2	1	0	1	0	0	0	0	0	0	0	0	0	0	0	3	yes	1	0	0	0	0	0	0	0	0	0	0	0	0	0	4	3	4	4	0	0	0	0	0	1	0	0
Dentist	39	Female	1 or more	0	1	1	2	1	0	1	0	0	0	0	0	0	0	0	0	0	0	5	yes	0	0	0	0	0	0	0	0	0	0	0	1	0	0	7	3	4	7	0	0	0	0	0	0	0	0
Dentist	57	Male	None	0	1	0	3	2	0	1	0	0	0	0	0	0	0	0	0	0	0	2	don't know	0	0	0	0	0	0	1	1	0	0	0	0	0	0	6	6	6	7	0	0	0	0	0	0	0	1
Dentist	45	Female	1 or more	0	1	0	1	1	0	1	1	1	1	1	1	0	1	1	0	0	0	3	yes	1	1	0	0	0	0	0	0	0	0	0	0	0	0	8	6	6	9	0	0	0	0	0	0	0	0
Dentist	24	Female	None	1	1	0	3	1	1	1	0	1	1	1	1	0	0	1	0	0	0	4	yes	0	0	0	0	0	0	0	0	0	0	0	0	0	0	5	3	7	5	0	1	0	0	0	0	1	0
Dentist	50	Female	1 or more	1	1	0	0	1	0	1	0	0	0	0	0	0	1	1	0	0	0	3	yes	1	0	0	0	0	0	0	0	0	0	0	0	0	0	8	5	9	9	0	0	0	0	1	0	0	0
Dentist	33	Female	1 or more	1	0	0	30	10	10	0	0	1	0	0	0	0	0	0	0	0	0	3	yes	0	0	0	0	0	0	1	0	0	0	0	0	0	0	5	5	7	2	0	1	1	0	0	0	0	0
Dentist	40	Female	1 or more	0	1	0	2	2	0	1	0	0	0	0	0	0	0	0	0	0	0	5	don't know	1	0	0	0	0	0	0	0	0	0	0	0	0	0	7	5	8	8	0	0	0	0	1	0	0	0
Dentist	25	Female	None	1	1	0	3	2	0	1	0	0	0	0	0	0	0	0	0	0	0	3	yes	1	0	0	0	0	0	0	0	0	0	0	0	0	0	2	0	8	9	0	0	0	0	0	0	0	0
Dentist	40	Female	1 or more	0	1	0	1	1	0	1	0	0	0	0	0	0	0	0	0	0	0	4	yes	0	0	0	0	0	0	0	0	1	0	0	0	0	0	8	8	9	9	0	0	0	0	0	0	0	0
Dentist		Male	1 or more	0	1	0	3	2	1	1	0	0	0	0	0	0	0	0	0	0	0	5	yes	1	0	0	0	0	0	0	0	0	0	0	0	0	0	3	2	2	8	0	0	0	0	0	0	0	0
Dentist	34	Female	1 or more	0	1	0	5	6	2	1	0	0	1	0	0	0	0	0	0	0	0	4	yes	1	0	0	0	0	0	0	0	0	0	0	0	0	0	7	0	5	9	0	0	0	0	0	0	0	0
Dentist	43	Female	1 or more	0	1	0	2	2	1	1	0	0	0	0	0	0	0	0	0	0	0	5	yes	1	0	0	0	0	0	0	0	0	0	0	0	0	0	0	0	3	7	0	0	1	0	0	0	0	0
Dentist	66	Male	None	0	1	1	5	1	0	1	0	0	0	0	0	0	0	0	0	0	0	2	no	0	0	0	0	0	0	1	1	0	0	0	0	0	0	5	5	5	8	0	1	0	0	0	0	0	0
Dentist		Male	1 or more	0	1	0	4	3	0	1	1	1	1	1	1	0	1	1	0	0	0	5	don't know	1	0	0	0	0	0	0	0	0	0	0	0	0	0	7	8	8	9	0	1	0	0	0	0	0	0
Dentist	25	Female	None	1	1	0	5	9	1	1	0	0	0	0	0	0	0	1	0	0	0	2	yes	1	0	0	0	0	0	0	0	0	0	0	0	0	0	3	4	7	8	1	0	0	0	1	0	0	0
Dentist	28	Male	None	0	1	0	3	1	0	1	0	0	0	0	0	0	0	0	0	0	0	2	yes	1	0	0	0	0	0	0	0	0	0	0	0	0	0	3	0	4	5	0	0	0	0	0	0	0	0
Dentist	30	Female	None	1	1	0	5	5	2	0	0	1	0	0	0	0	0	0	0	0	0	2	yes	1	0	0	0	0	0	0	0	0	0	0	0	0	0	6	6	6	8	0	1	0	0	0	0	0	0
Dentist	33	Male	1 or more	1	1	0	3	2	0	0	0	0	0	0	0	0	1	1	0	0	0	3	yes	1	0	0	0	0	0	0	0	0	0	0	0	0	0	2	3	5	7	0	0	0	0	0	0	0	0
Dentist	28	Female	None	0	1	0	2	2	0	1	0	0	0	0	0	0	0	0	0	0	0	2	yes	0	0	0	1	0	0	0	0	0	0	0	0	0	0	7	7	8	9	0	0	1	0	0	0	0	0
Dentist	65	Female	None	0	1	0	1	2	0	1	0	0	0	0	0	0	0	0	0	0	0	2	yes	0	0	0	0	0	0	1	0	0	0	0	0	0	0	7	7	8	8	0	0	0	0	0	0	0	0
Dentist	61	Male	None	0	1	0	5	4	0	0	0	0	0	0	0	0	0	1	0	0	0	2	no	1	0	0	0	0	0	0	0	0	0	0	0	0	0	6	6	7	7	0	1	1	0	0	0	0	0
Dentist	60	Male	None	0	1	1	1	0	0	1	0	0	0	0	0	0	0	0	0	0	0	2	don't know	0	0	0	0	1	0	1	0	0	0	0	0	0	0	3	5	5	3	0	0	0	0	0	0	0	0
Dentist	36	Female	1 or more	0	1	0	3	2	0	1	0	0	0	0	0	0	1	0	0	0	0	4	don't know	1	0	0	0	0	0	0	0	0	0	0	0	0	0	9	9	9	9	0	0	0	0	0	0	0	0
Dentist	37	Female	1 or more	0	1	0	4	3	1	0	0	0	0	1	0	0	0	0	0	0	0	4	yes	1	0	0	0	0	0	0	0	0	0	0	0	0	0	3	2	5	5	0	0	0	1	0	0	0	0
Dentist	29	Female	None	0	1	0	2	3	0	1	0	1	1	0	0	0	1	0	0	0	0	1	yes	0	0	0	0	0	0	0	0	0	0	0	0	0	1	5	5	8	7	0	0	0	0	0	0	0	0
Dentist	59	Female	None	0	1	0	4	4	0	1	0	0	0	0	0	1	1	0	0	0	0	4	yes	0	0	1	0	0	0	0	0	0	0	0	0	0	0	6	3	3	7	0	0	1	0	0	0	0	0
Dentist	27	Female	None	0	1	0	5	3	3	1	0	0	0	0	0	0	0	0	0	0	0	2	yes	1	0	0	0	0	0	0	0	0	0	0	0	0	0	7	9	9	10	0	0	0	0	0	0	0	0
Dentist	44	Female	1 or more	0	1	0	4	2	0	1	0	0	0	0	0	0	0	0	0	0	0	4	no	1	0	0	0	0	0	0	0	0	0	0	0	0	0	6	4	9	7	0	0	0	0	0	0	1	0
Dentist	31	Female	None	1	1	0	3	3	0	0	0	1	0	0	0	0	0	0	0	0	0	2	yes	0	1	0	0	0	0	0	0	0	0	0	0	0	0	4	2	8	4	0	1	0	0	0	0	0	0
Dentist	35	Female	1 or more	0	1	0	6	4	0	1	0	0	0	0	0	0	0	0	0	0	0	3	yes	0	0	0	0	0	0	0	0	0	0	1	0	0	0	5	5	8	8	0	0	0	0	0	0	0	0
Dentist	29	Male	None	0	1	0	3	4	0	1	0	0	1	1	1	0	1	1	0	0	0	1	yes	1	0	0	0	0	0	0	0	0	0	0	0	0	0	2	3	6	2	0	0	0	0	0	0	0	0
Dentist	35	Female	1 or more	0	1	0	3	6	2	0	1	0	0	0	0	0	0	0	0	0	0	3	yes	0	1	0	0	0	0	0	0	0	0	0	0	0	0	2	2	2	3	0	0	1	0	0	0	0	0
Dentist	46	Male	1 or more	0	1	0	6	4	0	1	0	0	0	0	0	0	0	0	0	0	0	3	yes	1	0	0	0	0	0	0	0	0	0	0	0	0	0	7	6	7	8	0	0	0	0	0	0	0	0
Dentist	29	Male	None	0	1	0	3	3	1	0	1	0	0	0	0	0	0	0	0	0	0	1	yes	0	1	0	0	0	0	0	0	0	0	0	0	0	0	6	3	6	7	0	1	0	0	1	0	0	0
Dentist	28	Female	None	0	1	0	3	3	3	0	1	0	0	0	0	0	0	0	0	0	0	2	yes	0	0	0	0	0	0	0	0	0	0	0	0	1	0	5	7	6	5	0	1	0	0	0	0	1	0
Dentist	27	Female	None	0	1	0	2	2	0	1	0	0	0	0	0	0	0	0	0	0	0	2	yes	1	0	0	0	0	0	0	0	0	0	0	0	0	0	7	3	7	6	0	0	0	0	0	0	0	0
Dentist	51	Female	1 or more	0	1	0	1	1	0	1	0	0	0	0	1	0	1	0	0	0	0	4	yes	1	0	0	0	0	0	0	0	0	0	0	0	0	0	1	3	3	2	0	0	0	0	0	0	0	0
Dentist	34	Female	None	1	1	0	2	2	0	1	0	1	0	0	0	0	0	0	0	0	0	2	don't know	1	1	0	0	0	0	0	0	0	0	0	0	0	0	7	6	6	8	0	1	0	0	0	0	0	0
Dentist	35	Male	None	0	1	0	4	2	1	0	0	0	0	0	1	0	0	1	0	0	0	1	don't know	1	1	0	0	0	0	0	0	0	0	0	0	0	0	5	5	8	8	0	1	0	0	0	0	0	0
Dentist	62	Male	1 or more	1	1	0	2	1	1	1	0	0	0	0	1	1	1	0	0	0	0	5	yes	1	0	0	0	0	0	0	0	0	0	0	0	0	0	1	0	1	2	0	0	0	1	0	0	0	0
Dentist	26	Male	None	0	1	0	3	2	1	1	0	0	0	0	0	0	0	0	0	0	0	2	yes	0	0	0	0	1	0	0	0	0	0	0	0	0	0	3	4	6	6	0	0	0	0	0	0	0	0
Dentist	38	Male	1 or more	1	1	0	7	5	4	1	1	1	1	0	1	0	1	0	1	0	0	4	yes	0	0	0	0	0	0	0	0	0	0	0	0	0	0	7	4	7	9	0	0	0	0	0	0	0	0
Dentist	31	Female	None	0	1	0	3	3	1	1	0	0	0	0	0	0	0	0	0	0	0	2	yes	1	0	0	0	0	0	0	0	0	0	0	0	0	0	8	7	8	9	0	0	1	0	0	0	0	0
Dentist	44	Female	1 or more	1	1	0	10	8	5	0	0	0	0	1	0	0	0	0	0	0	0	5	yes	0	0	0	0	0	0	0	0	0	1	0	0	0	0	5	3	4	5	0	0	1	0	0	0	0	0
Dentist	49	Male	None	0	1	0	5	5	0	1	0	0	0	1	0	0	0	0	0	0	0	2	don't know	1	0	0	0	0	0	0	0	0	0	0	0	0	0	7	7	8	10	0	0	0	1	0	0	0	0
Dentist	41	Male	1 or more	0	1	0	1	4	0	0	1	0	0	0	0	0	0	0	0	0	0	6	yes	1	0	0	0	0	0	0	0	0	0	0	0	0	0	4	4	4	6	0	0	0	0	0	0	0	0
Dentist	33	Female	None	0	1	0	1	1	1	1	0	0	0	0	0	0	0	0	0	0	0	2	don't know	0	0	1	0	0	0	0	0	0	0	0	0	0	0	7	6	3	8	0	0	0	0	0	0	0	0
Dentist		Male	1 or more	0	0	1	1	20	2	1	0	0	0	0	0	0	0	0	0	0	0	4	yes	0	1	0	0	0	0	0	0	0	0	0	0	0	0	5	7	9	1	0	0	0	0	0	1	0	0
Dentist	31	Female	None	0	1	0	3	0	2	1	0	0	0	0	0	0	0	0	0	0	0	1	yes	1	0	0	0	0	0	0	0	0	0	0	0	0	0	7	6	8	9	0	0	0	0	0	0	0	0
Dentist	37	Female	1 or more	0	1	0	2	1	0	0	1	0	0	0	0	0	0	0	0	0	0	5	don't know	1	0	0	0	0	0	0	0	0	0	0	0	0	0	8	8	8	5	0	0	0	0	0	0	0	1
Dentist	34	Female	None	0	1	0	3	3	1	0	0	0	0	1	0	0	0	0	0	0	0	2	yes	1	0	0	0	0	0	0	0	0	0	0	0	0	0	7	6	10	9	0	0	0	0	0	0	0	0
Dentist	48	Female	1 or more	0	1	0	1	0	1	1	0	0	0	0	0	0	0	0	0	0	0	5	no	1	0	0	0	0	0	0	0	0	0	0	0	0	0	4	5	4	6	0	0	0	1	0	0	0	0
Dentist	29	Female	None	0	1	0	2	2	0	1	0	0	0	0	0	0	0	0	0	0	0	2	don't know	0	0	0	0	0	0	0	0	0	0	1	0	0	0	5	4	6	8	0	0	0	0	0	0	0	0
Dentist	51	Male	1 or more	0	1	0	1	2	1	1	0	0	0	0	0	0	0	0	0	0	0	2	yes	1	0	0	0	0	0	0	0	0	0	0	0	0	0	3	3	5	5	0	0	0	0	0	0	0	0
Dentist	31	Female	None	0	0	1	10	7	6	1	0	0	1	1	1	0	0	0	0	0	0	1	yes	1	0	0	0	0	0	0	0	0	0	0	0	0	0	7	8	8	9	1	1	0	0	0	0	0	1
Dentist	49	Male	1 or more	0	1	0	4	4	0	0	0	0	0	1	0	0	0	0	0	0	0	4	don't know	1	0	0	0	0	0	0	0	0	0	0	0	0	0	5	3	7	6	0	0	1	0	0	0	0	1
Dentist	29	Female	None	0	1	0	3	3	1	1	0	0	0	0	0	0	0	0	0	0	0	2	yes	1	0	0	0	0	0	0	0	0	0	0	0	0	0	9	6	7	10	0	0	0	1	0	0	0	0
Dentist		Female	None	1	0	1	4	5	1	1	0	0	1	0	0	0	0	0	0	0	0	2	yes	0	0	0	0	0	0	0	0	0	0	0	0	0	0	8	6	10	8	0	0	0	0	0	0	0	0
Dentist	49	Female	1 or more	0	1	0	2	2	0	1	0	0	1	0	1	0	1	0	0	0	0	3	yes	1	0	0	0	0	0	0	0	0	0	0	0	0	0	7	2	10	10	0	0	0	0	0	0	0	1
Dentist	51	Male	1 or more	0	1	0	1	1	1	1	0	0	0	0	0	0	1	1	0	0	0	4	yes	0	0	0	0	0	0	0	0	0	0	0	0	0	1	6	7	7	6	0	0	0	0	0	0	0	0
Dentist	30	Female	1 or more	1	1	0	10	8	5	1	0	0	0	0	0	0	1	0	0	0	0	4	no	1	0	0	0	0	0	0	0	0	0	0	0	0	0	2	1	4	6	0	0	0	0	0	0	0	0
Dentist	38	Female	None	0	0	1	8	30	6	1	0	0	0	0	0	0	0	0	0	0	0	1	yes	1	0	0	0	0	0	0	0	0	0	0	0	0	0	4	7	6	8	1	1	0	0	0	0	0	0
Dentist	36	Female	1 or more	0	1	0	1	3	1	0	1	0	0	0	0	0	0	0	0	0	0	2	yes	1	0	0	0	0	0	0	0	0	0	0	0	0	0	4	1	7	9	0	0	0	0	0	0	0	0
Dentist	56	Female	None	0	1	0	1	0	0	1	0	0	0	0	0	0	0	0	0	0	0	2	yes	1	0	0	0	0	0	0	0	0	0	0	0	0	0	6	3	8	8	0	0	0	1	0	0	0	0
Dentist	29	Female	None	0	1	0	3	2	1	1	0	0	0	0	0	0	0	0	0	0	0	2	yes	1	0	0	0	0	0	0	0	0	0	0	0	0	0	2	0	3	5	0	1	0	0	0	0	0	0
Dentist	31	Female	None	0	1	0	2	3	0	1	0	0	0	0	0	0	0	0	0	0	0	1	yes	1	0	0	0	0	0	0	0	0	0	0	0	0	0	9	10	10	10	0	0	0	0	0	0	0	0
Dentist	31	Female	None	0	1	0	3	3	0	1	0	0	0	0	0	0	0	0	0	0	0	2	no	0	1	0	0	0	0	0	0	0	0	0	0	0	0	2	2	7	5	0	0	0	0	0	0	0	0
Dentist	55	Female	None	0	1	0	1	1	0	1	0	0	0	0	0	0	0	0	0	0	0	2	no	1	0	0	0	0	0	0	0	0	0	0	0	0	0	3	2	2	7	0	0	0	0	0	0	0	0
Dentist	29	Female	1 or more	1	1	0	3	1	0	1	0	0	0	0	0	0	0	0	0	0	0	2	yes	1	0	0	0	0	0	0	0	0	0	0	0	0	0	2	0	3	6	0	0	0	0	0	0	0	0
Dentist	62	Female	None	0	1	0	2	2	0	1	0	0	0	0	0	0	0	0	0	0	0	2	don't know	1	0	0	0	0	0	0	0	0	0	0	0	0	0	2	2	2	10	0	1	1	0	0	0	0	0
Dentist	62	Male	1 or more	1	0	0	150	20	5	0	0	0	0	0	0	0	0	0	1	0	0	3	don't know	1	0	0	0	0	0	0	0	0	0	0	0	0	0	3	4	3	0	0	0	1	0	0	0	0	0
Dentist	31	Female	1 or more	0	1	0	3	3	0	1	0	0	0	0	0	0	0	0	0	0	0	3	yes	0	0	0	0	0	0	0	0	0	0	1	0	0	0	7	10	8	8	0	0	0	0	0	0	0	0
Dentist	34	Female	None	0	1	0	4	0	1	1	0	0	0	0	0	0	0	0	0	0	0	10	yes	0	1	0	0	0	0	0	0	0	0	0	0	0	0	2	4	2	1	0	0	1	0	0	0	0	0
Dentist	34	Female	1 or more	0	1	0	1	1	1	1	0	0	0	0	0	0	0	0	0	0	0	4	yes	1	0	0	0	0	0	0	0	0	0	0	0	0	0	6	7	7	8	0	0	0	0	0	0	0	0
Dentist		Female	1 or more	0	1	0	1	2	3	1	0	0	0	0	0	0	0	0	0	0	0	2	yes	1	0	0	0	0	0	0	0	0	0	0	0	0	0	5	6	6	7	0	0	0	0	0	0	0	0
Dentist	47	Female	1 or more	0	1	0	1	1	0	1	0	0	0	0	0	0	1	0	0	0	0	7	don't know	0	0	0	0	0	0	0	0	0	0	0	0	1	0	7	10	10	10	0	0	0	0	0	0	0	0
Dentist	31	Male	1 or more	1	0	1	50	10	5	1	0	1	0	0	0	0	0	0	0	0	0	3	yes	1	0	0	0	0	0	0	0	0	0	0	0	0	0	2	1	4	6	0	1	0	1	0	0	0	0
Dentist		Female	1 or more	0	1	0	2	1	0	1	0	0	0	0	0	0	0	0	0	0	0	3	yes	1	0	0	0	0	0	0	0	0	0	0	0	0	0	7	9	10	7	0	0	0	0	0	0	0	1
Dentist	44	Male	None	0	1	0	2	4	0	1	0	0	0	0	0	0	0	0	0	0	0	2	yes	1	0	0	0	0	0	0	0	0	0	0	0	0	0	5	4	8	8	0	0	0	0	0	1	0	0
Dentist	62	Male	None	0	1	1	1	1	1	1	0	0	0	0	0	0	0	0	0	0	0	4	don't know	1	0	0	0	0	0	0	0	0	0	0	0	0	0	8	9	9	9	0	0	0	0	0	0	0	0
Dentist	32	Female	None	0	0	1	5	5	2	0	1	0	0	0	0	0	0	0	0	0	0	1	yes	1	0	0	0	0	0	0	0	0	0	0	0	0	0	3	0	5	5	0	1	0	0	0	0	0	0
Dentist	41	Female	1 or more	1	1	0	3	3	0	1	0	0	0	0	0	0	1	0	0	0	0	4	yes	1	0	0	0	0	0	0	0	0	0	0	0	0	0	6	5	7	8	0	0	0	0	0	0	0	0
Dentist	61	Male	None	0	1	0	2	2	1	1	0	0	0	0	0	1	1	0	0	0	0	2	yes	1	0	0	0	0	0	0	0	0	0	0	0	0	0	8	6	9	9	0	0	0	0	0	0	0	0
Dentist	41	Male	1 or more	0	1	0	3	3	1	0	1	1	0	0	0	0	0	0	0	0	0	3	don't know	1	0	0	0	0	0	0	0	0	0	0	0	0	0	6	3	6	6	0	0	0	0	0	0	0	1
Dentist	35	Male	None	0	1	0	5	4	1	1	0	0	0	1	0	0	0	0	0	0	0	2	don't know	0	0	0	0	0	0	0	0	0	0	0	0	0	0	0	0	5	5	0	0	0	0	0	0	0	0
Dentist	51	Male	1 or more	0	1	0	2	1	0	0	0	0	0	1	0	0	0	1	0	0	0	4	yes	1	0	0	0	0	0	0	0	0	0	0	0	0	0	5	7	9	5	0	0	0	0	0	0	0	0
Dentist	37	Female	1 or more	0	0	1	6	5	5	1	0	0	0	0	0	0	0	0	0	0	0	5	yes	0	1	0	0	0	0	0	0	0	0	0	0	0	0	8	4	9	8	0	1	0	0	1	0	0	0
Dentist	33	Female	None	0	1	1	3	2	0	0	0	1	0	0	0	0	0	0	0	0	0	2	don't know	0	0	0	0	0	0	0	0	0	0	1	0	0	0	6	6	7	7	0	0	0	0	0	0	0	0
Dentist	30	Male	None	0	1	1	7	7	2	0	0	1	0	0	0	0	0	0	0	0	0	1	yes	1	0	0	0	0	0	0	0	0	0	0	0	0	0	4	5	7	5	0	0	0	0	0	0	0	0
Dentist	49	Female	1 or more	0	1	0	5	1	4	1	0	0	1	0	0	0	1	0	0	0	0	4	don't know	0	0	0	0	0	0	0	0	0	0	0	0	1	0	5	5	10	7	1	1	0	0	0	0	0	0
Dentist	38	Male	1 or more	0	1	0	2	0	3	1	0	0	0	1	1	1	0	0	0	0	0	4	yes	1	0	0	0	0	0	0	0	0	0	0	0	0	0	5	0	8	8	0	0	0	0	0	0	0	0
Dentist	30	Female	None	0	1	0	4	3	2	1	0	0	0	0	0	0	0	0	0	0	0	2	yes	1	0	0	0	0	0	0	0	0	0	0	0	0	0	5	2	8	10	0	0	0	0	0	0	0	0
Dentist	50	Female	1 or more	0	0	1	10	8	4	1	0	0	0	0	0	0	0	0	0	0	0	7	yes	1	0	0	0	0	0	0	0	0	0	0	0	0	0	5	2	6	7	0	0	0	0	0	0	0	0
Dentist	52	Male	None	0	1	0	2	2	0	0	1	0	0	0	0	0	0	0	0	0	0	1	yes	1	0	0	0	0	0	0	0	0	0	0	0	0	0	4	2	8	9	0	0	0	0	0	0	0	0
Dentist	52	Female	None	0	1	0	1	0	0	0	1	0	0	0	0	0	0	0	0	0	0	2	don't know	0	1	0	0	0	0	0	0	0	0	0	0	0	0	5	5	5	7	0	0	0	0	0	0	0	0
Dentist	41	Male	1 or more	0	1	0	2	1	1	0	0	0	0	0	0	0	1	0	0	0	0	5	yes	1	0	0	0	0	0	0	0	0	0	0	0	0	0	5	2	2	8	0	0	0	0	0	0	0	0
Dentist	40	Male	None	0	1	0	4	3	2	1	0	0	0	0	0	0	0	0	0	0	0	2	yes	1	0	0	0	0	0	0	0	0	0	0	0	0	0	8	5	8	8	0	0	0	0	0	0	0	0
Dentist	39	Female	1 or more	0	1	0	3	3	0	1	0	0	0	0	0	0	0	0	0	0	0	4	yes	1	0	0	0	0	0	0	0	0	0	0	0	0	0	2	1	5	6	0	0	0	0	0	0	0	0
Dentist	30	Female	None	0	1	0	2	3	1	1	0	0	0	1	0	0	1	0	0	0	0	4	no	1	0	0	0	0	0	0	0	0	0	0	0	0	0	8	5	8	9	0	1	1	0	0	0	0	0
Dentist	34	Female	None	0	0	1	12	12	5	0	0	1	0	0	0	0	0	0	0	0	0	2	yes	0	0	0	0	1	0	0	0	0	0	0	0	0	0	3	3	5	7	0	1	0	0	0	0	0	0
Dentist	32	Male	None	0	1	0	3	2	0	1	0	0	0	0	0	0	1	0	0	0	0	2	yes	1	0	0	0	0	0	0	0	0	0	0	0	0	0	3	3	4	3	0	0	0	0	0	0	0	0
Dentist	58	Female	None	0	1	0	1	1	0	1	0	0	0	0	0	0	0	0	0	0	0	1	yes	0	0	0	0	0	0	0	0	0	0	0	0	0	0	5	4	5	8	0	0	1	0	0	0	0	0
Dentist	45	Female	1 or more	0	1	0	5	5	2	0	1	0	0	0	0	0	0	0	0	0	0	5	don't know	0	0	0	0	1	0	0	0	0	0	0	0	0	0	8	9	10	9	0	0	0	0	0	0	0	0
Dentist	42	Male	1 or more	0	1	0	4	4	0	1	0	0	0	0	0	0	0	0	0	0	0	4	yes	0	1	0	0	0	0	0	0	0	0	0	0	0	0	1	0	5	5	0	0	0	0	0	0	0	0
Dentist	66	Male	None	0	1	0	13	7	0	1	0	0	0	0	1	0	1	1	0	0	0	1	yes	1	0	0	0	0	0	0	0	0	0	0	0	0	0	0	2	5	2	0	0	0	0	0	0	0	1
Dentist	44	Female	None	0	0	1	9	6	6	1	0	0	0	0	0	0	0	0	0	0	0	4	yes	1	0	0	0	0	0	0	0	0	0	0	0	0	0	10	10	10	8	0	0	0	0	0	0	0	0
Dentist		Male	None	0	1	0	2	1	0	1	0	0	0	0	0	0	0	0	0	0	0	2	no	1	0	0	0	0	0	0	0	0	0	0	0	0	0	8	6	9	10	0	0	0	0	0	0	0	0
Dentist	34	Female	None	0	0	1	8	5	5	0	0	0	0	0	0	0	0	0	0	1	1	2	yes	1	0	0	0	0	0	0	0	0	0	0	0	0	0	0	0	0	0	0	1	0	0	0	0	0	0
Dentist	56	Female	None	0	1	0	3	2	0	1	0	0	0	0	0	0	0	0	0	0	0	4	don't know	0	1	0	0	0	0	0	0	0	0	0	0	0	0	5	5	5	5	0	0	1	0	0	0	0	0
Dentist		Female	1 or more	0	1	0	4	3	0	1	0	0	0	0	0	0	0	0	0	0	0	4	no	1	0	0	0	0	0	0	0	0	0	0	0	0	0	6	6	8	6	0	0	0	0	0	0	0	0
Dentist	36	Male	None	0	1	0	1	0	0	1	0	0	0	0	0	0	0	0	0	0	0	1	yes	1	0	0	0	0	0	0	0	0	0	0	0	0	0	2	2	4	5	0	0	0	0	0	0	0	1
Dentist	35	Female	None	0	1	0	2	1	0	1	0	0	0	0	0	0	0	0	0	0	0	2	yes	1	1	0	0	0	0	0	0	0	0	0	0	0	0	3	3	7	9	0	0	0	0	0	0	0	0
Dentist	38	Female	1 or more	0	1	0	3	6	1	1	0	0	0	0	0	0	0	0	0	0	0	6	yes	1	0	0	0	0	0	0	0	0	0	0	0	0	0	7	5	7	7	0	0	0	0	0	0	0	0
Dentist	37	Male	None	0	1	0	3	2	0	1	0	0	0	0	0	0	0	0	0	0	0	1	yes	0	1	0	0	0	0	0	0	0	0	0	0	0	0	3	1	2	4	0	0	0	0	0	0	0	0
Dentist	53	Female	1 or more	0	1	0	2	2	1	1	0	0	0	0	0	0	0	0	0	0	0	4	yes	1	0	0	0	0	0	0	0	0	0	0	0	0	0	5	1	1	8	0	0	1	0	0	0	0	0
Dentist	42	Female	1 or more	0	1	0	2	2	0	1	0	0	0	0	0	0	0	0	0	0	0	4	yes	1	0	0	0	0	0	0	0	0	0	0	0	0	0	9	5	6	8	0	0	0	0	0	0	0	0
Dentist	43	Female	1 or more	0	1	0	1	3	0	1	0	0	0	0	0	0	0	0	0	0	0	4	yes	0	1	0	0	0	0	0	0	0	0	0	0	0	0	5	8	8	8	0	0	0	0	0	0	0	0
Dentist	57	Male	None	0	1	0	6	7	2	1	0	1	1	1	1	0	1	0	1	0	0	3	yes	0	0	0	0	0	0	0	0	0	0	0	0	0	0	0	2	2	4	0	0	1	0	0	0	0	0
Dentist	33	Male	None	0	1	0	2	1	1	1	0	0	0	0	0	0	0	1	0	0	0	2	yes	1	0	0	0	0	0	0	0	0	0	0	0	0	0	4	4	5	6	0	0	0	0	0	0	0	0
Dentist	53	Male	None	0	1	0	4	4	2	1	0	0	0	0	0	0	0	0	0	0	0	4	yes	0	0	0	0	0	0	0	0	0	0	0	0	0	1	3	8	4	4	0	0	1	0	0	0	0	0
Dentist	27	Male	None	1	1	0	4	2	0	1	0	0	0	0	0	0	0	0	0	0	0	1	yes	0	1	0	0	0	0	0	0	0	0	0	0	0	0	3	1	8	3	1	1	0	0	0	0	0	0
Dentist	54	Male	1 or more	1	1	0	6	6	1	0	0	0	0	0	0	0	0	1	0	0	0	5	yes	1	0	0	0	0	0	0	0	0	0	0	0	0	0	1	0	1	8	0	0	1	0	0	0	0	0
Dentist	29	Male	None	1	1	0	3	3	1	1	0	0	1	0	1	0	0	0	0	0	0	2	yes	1	0	0	0	0	0	0	0	0	0	0	0	0	0	7	7	8	9	0	0	0	0	0	0	0	0
Dentist	27	Female	None	0	1	0	2	4	0	0	1	0	0	0	0	0	0	0	0	0	0	1	yes	1	0	0	0	0	0	0	0	0	0	0	0	0	0	3	2	7	8	0	0	0	1	0	0	0	0
Dentist	28	Female	1 or more	0	1	0	2	1	0	1	0	0	0	0	0	0	0	0	0	0	0	4	yes	1	0	0	0	0	0	0	0	0	0	0	0	0	0	6	5	8	8	0	0	0	1	0	0	0	0
Dentist	28	Female	None	0	1	0	2	6	2	1	0	0	0	0	0	0	0	0	0	0	0	2	yes	1	0	0	0	0	0	0	0	0	0	0	0	0	0	8	7	9	10	0	0	0	0	0	0	0	0
Dentist	55	Female	None	0	1	0	1	0	0	1	0	0	0	0	0	0	0	0	0	0	0	4	yes	1	0	0	0	0	0	0	0	0	0	0	0	0	0	3	4	6	6	0	0	0	0	0	0	0	0
Dentist	41	Female	1 or more	0	1	0	1	1	0	1	0	0	0	0	0	0	0	0	0	0	0	3	yes	1	0	0	0	0	0	0	0	0	0	0	0	0	0	6	4	7	6	0	0	0	0	0	0	0	1
Dentist	35	Female	1 or more	0	1	0	3	3	0	0	0	1	0	0	0	0	0	0	0	0	0	4	don't know	1	0	0	0	0	0	0	0	0	0	0	0	0	0	6	4	7	7	0	0	0	0	0	0	0	0
Dentist	56	Male	1 or more	0	1	0	1	1	1	1	0	0	0	0	0	0	0	0	0	0	0	8	yes	1	0	0	0	0	0	0	0	0	0	0	0	0	0	6	6	8	7	0	0	1	0	0	0	0	0
Dentist	61	Female	1 or more	0	1	0	3	1	1	1	0	0	0	0	0	0	0	0	0	0	0	2	yes	1	0	0	0	0	0	0	0	0	0	0	0	0	0	3	2	2	3	0	0	0	0	0	0	0	1
Dentist	45	Female	1 or more	0	0	1	4	5	2	1	0	0	0	0	0	0	0	0	0	0	0	4	yes	1	1	0	0	0	0	0	0	0	0	0	0	0	0	7	8	8	6	0	0	0	0	0	0	0	0
Dentist	38	Female	None	0	0	1	6	6	6	1	0	0	0	0	0	0	0	0	0	0	0	2	yes	1	0	0	0	0	0	0	0	0	0	0	0	0	0	2	2	2	4	1	1	0	0	0	0	0	0
Dentist		Male	None	0	1	0	3	4	0	1	0	0	0	0	0	0	0	0	0	0	0	1	yes	0	1	0	0	0	0	0	0	0	0	0	0	0	0	5	2	5	5	0	0	0	0	0	0	0	0
Dentist	30	Male	None	0	0	1	3	3	2	1	0	0	0	1	1	0	0	1	0	0	0	3	yes	1	0	0	0	0	0	0	0	0	0	0	0	0	0	5	7	5	8	1	1	0	0	1	0	0	0
Dentist	24	Male	None	1	0	0	11	3	1	0	1	0	0	0	0	0	0	0	0	0	0	1	yes	1	1	0	0	0	0	0	0	0	0	0	0	0	0	5	4	6	4	0	1	0	0	0	0	0	0
Dentist	27	Female	None	1	1	0	3	2	1	1	0	0	0	0	0	0	0	0	0	0	0	2	yes	1	0	0	0	0	0	0	0	0	0	0	0	0	0	4	3	6	4	0	0	0	0	0	0	0	0
Dentist	32	Female	None	0	1	0	1	1	0	1	0	0	0	0	0	0	0	0	0	0	0	2	yes	1	0	0	0	0	0	0	0	0	0	0	0	0	0	7	7	7	7	0	0	0	0	0	0	0	0
Dentist	65	Male	None	0	1	0	1	1	1	1	0	0	0	1	1	0	1	0	0	0	0	1	don't know	0	0	0	0	0	1	0	0	0	0	0	0	0	0	5	10	10	10	0	0	0	0	0	0	0	0
Dentist	53	Female	None	1	1	0	1	1	0	1	0	0	0	0	0	0	0	0	0	0	0	1	don't know	1	0	0	0	0	0	0	0	0	0	0	0	0	0	5	1	9	8	0	0	0	0	0	0	0	0
Dentist	29	Female	None	0	1	0	4	3	1	1	0	1	1	1	1	0	1	0	0	0	0	1	yes	0	1	0	0	0	0	0	0	0	0	0	0	0	0	5	5	5	5	1	0	1	0	1	0	0	0
Dentist	67	Female	None	0	1	0	2	2	2	1	0	0	0	0	0	0	0	0	0	0	0	1	don't know	1	0	0	0	0	0	0	0	0	0	0	0	0	0	5	10	4	3	0	1	0	0	0	0	0	1
Dentist	31	Male	None	1	1	0	3	12	1	0	0	0	1	1	1	0	1	1	0	0	0	2	yes	1	0	0	0	0	0	0	0	0	0	0	0	0	0	4	2	4	4	0	0	0	0	0	0	0	0
Dentist	26	Female	None	1	0	0	50	20	10	1	0	0	0	0	0	0	0	0	0	0	0	2	yes	0	0	0	0	0	0	0	0	0	0	0	0	0	1	7	7	8	9	0	1	0	0	0	0	0	0
Dentist	24	Male	None	0	0	0	25	15	5	0	0	0	0	0	0	0	1	0	0	0	0	1	yes	1	0	0	0	0	0	0	0	0	0	0	0	0	0	4	2	5	5	0	0	0	1	0	0	0	0
Dentist	45	Male	1 or more	1	1	0	2	1	0	1	0	0	1	0	1	0	0	0	0	0	0	4	yes	1	0	0	0	0	0	0	0	0	0	0	0	0	0	7	3	8	7	0	1	1	0	1	0	0	0
Dentist	42	Female	1 or more	1	1	0	4	3	0	1	0	0	0	0	0	0	0	0	0	0	0	3	don't know	1	0	0	0	0	0	0	0	0	0	0	0	0	0	1	1	2	1	0	0	0	0	0	0	0	0
Dentist	37	Female	1 or more	0	1	0	4	4	1	1	0	1	0	0	1	0	1	0	0	0	0	4	no	1	0	0	0	0	0	0	0	0	0	0	0	0	0	2	3	7	5	0	0	0	0	0	0	0	0
Dentist	58	Male	None	0	0	1	6	6	0	1	0	0	0	0	0	0	0	0	0	0	0	2	don't know	1	0	0	0	0	0	0	0	0	0	0	0	0	0	5	4	9	8	0	0	0	0	0	0	0	0
Dentist	37	Female	1 or more	0	1	0	2	2	0	1	0	0	0	0	0	0	0	0	0	0	0	3	don't know	1	0	0	0	0	0	0	0	0	0	0	0	0	0	8	9	10	8	0	0	0	1	0	0	0	0
Dentist	42	Female	1 or more	0	0	1	6	6	0	1	0	0	0	0	0	0	0	0	0	0	0	5	yes	0	0	1	0	0	0	0	0	0	0	0	0	0	0	7	2	8	8	0	0	0	0	0	0	0	0
Dentist	27	Male	None	1	0	0	70	10	10	0	1	0	0	0	0	0	0	0	0	0	0	3	yes	1	0	0	0	0	0	0	0	0	0	0	0	0	0	3	3	4	3	1	1	0	0	0	0	0	0
Dentist	27	Male	1 or more	1	1	1	5	5	3	1	0	0	0	0	0	0	0	0	0	0	0	4	yes	1	0	0	0	0	0	0	0	0	0	0	0	0	0	1	1	2	1	0	0	1	0	0	0	0	0
Dentist	30	Male	None	0	1	0	4	4	0	1	0	0	0	0	0	0	0	0	0	0	0	2	yes	1	0	0	0	0	0	0	0	0	0	0	0	0	0	7	7	9	10	0	0	0	0	0	0	0	0
Dentist	40	Female	1 or more	1	1	0	3	3	0	1	0	0	0	0	0	0	0	0	0	0	0	5	yes	1	0	0	0	0	0	0	0	0	0	0	0	0	0	10	10	10	10	0	0	0	0	0	0	0	0
Dentist	51	Female	None	1	0	0	70	10	10	0	0	0	0	0	0	0	0	1	0	0	0	1	yes	1	0	0	0	0	0	0	0	0	0	0	0	0	0	6	3	8	2	0	0	0	0	0	0	0	0
Dentist	45	Female	1 or more	0	1	0	4	2	2	1	0	0	0	0	0	0	1	0	0	0	0	4	yes	1	1	0	0	0	0	0	0	0	0	0	0	0	0	9	5	2	10	0	0	1	0	0	0	0	0
Dentist	45	Female	1 or more	0	1	0	2	1	0	1	0	0	0	0	0	0	0	0	0	0	0	4	yes	1	0	0	0	0	0	0	0	0	0	0	0	0	0	7	8	8	6	0	0	0	0	0	0	0	1
Dentist	31	Female	None	0	0	1	5	5	3	1	0	0	0	0	0	0	0	0	0	0	0	2	don't know	1	0	0	0	0	0	0	0	0	0	0	0	0	0	8	5	10	10	0	1	0	0	0	0	0	0
Dentist	27	Female	None	1	1	0	6	6	2	1	0	0	0	0	0	0	0	0	0	0	0	2	no	1	0	0	0	0	0	0	0	0	0	0	0	0	0	5	5	6	7	0	0	1	0	0	0	0	0
Dentist	63	Female	None	0	1	0	1	1	0	1	0	0	0	0	0	0	0	0	0	0	0	2	no	0	0	1	0	0	0	1	1	0	0	0	0	0	0	5	1	5	8	0	0	0	0	0	0	0	0
Dentist	30	Female	None	0	1	0	3	4	1	1	0	0	0	0	0	0	0	0	0	0	0	2	yes	1	0	0	0	0	0	0	0	0	0	0	0	0	0	6	10	10	10	0	0	0	0	0	0	0	0
Dentist	42	Male	1 or more	0	1	0	2	2	2	0	1	0	0	0	0	0	0	0	0	0	0	5	don't know	1	0	0	0	0	0	0	0	0	0	0	0	0	0	4	2	2	7	0	0	0	0	0	0	1	0
Dentist	37	Male	1 or more	0	1	0	2	20	5	1	0	0	0	0	0	0	0	0	0	0	0	4	yes	1	0	0	0	0	0	0	0	0	0	0	0	0	0	6	2	4	8	0	0	0	0	0	0	0	0
Dentist	44	Female	1 or more	0	1	0	1	2	0	0	1	0	0	0	0	0	0	0	0	0	0	4	yes	0	0	0	0	1	0	0	0	0	0	0	0	0	0	8	0	8	9	0	0	0	0	0	0	0	1
Dentist	55	Female	1 or more	0	1	0	1	2	0	1	0	0	1	0	0	0	1	1	0	0	0	3	yes	1	0	0	0	0	0	0	0	0	0	0	0	0	0	3	1	3	8	0	0	0	0	0	0	0	0
Dentist	41	Male	1 or more	1	1	0	5	4	1	0	0	0	1	0	1	0	1	1	0	0	0	5	yes	0	1	0	0	0	0	0	0	0	0	0	0	0	0	2	1	3	6	0	1	0	0	0	0	0	0
Dentist	33	Female	1 or more	0	1	1	10	6	3	0	0	0	0	0	0	0	1	0	0	0	0	4	yes	1	0	0	0	0	0	0	0	0	0	0	0	0	0	6	0	4	10	0	0	0	0	0	0	0	1
Dentist	53	Male	None	0	1	0	2	1	2	1	0	0	0	0	0	0	0	0	0	0	0	3	don't know	0	0	0	0	1	1	0	0	0	0	0	0	0	0	7	0	0	8	0	0	1	0	0	0	0	0
Dentist	61	Male	1 or more	1	1	0	5	5	1	0	1	0	0	0	0	0	0	0	0	0	0	3	don't know	0	0	0	0	0	0	0	1	0	0	0	0	0	0	5	5	8	5	0	0	0	0	0	0	0	1
Dentist	44	Female	None	0	1	0	0	2	0	0	1	0	0	0	0	0	0	0	0	0	0	1	yes	1	0	0	0	0	0	0	0	0	0	0	0	0	0	5	9	9	7	0	0	1	0	0	0	0	0
Dentist	27	Female	None	1	1	0	3	3	3	1	0	0	0	0	0	0	1	0	0	0	0	2	yes	0	0	0	0	0	0	0	0	0	0	0	0	0	1	6	4	6	7	1	1	0	0	0	0	0	0
Dentist	32	Male	None	1	1	0	10	10	5	0	0	0	0	0	0	0	1	0	0	0	0	1	yes	1	0	0	0	0	0	0	0	0	0	0	0	0	0	2	2	8	5	0	0	0	0	0	0	1	0
Dentist	31	Female	None	1	0	1	9	7	2	1	1	1	0	0	1	0	0	1	0	0	0	4	yes	0	1	0	0	0	0	0	0	0	0	0	0	0	0	5	7	8	7	0	0	1	0	1	0	0	0
Dentist	44	Female	1 or more	1	0	0	70	10	10	0	0	0	0	1	0	0	0	0	0	0	0	5	yes	0	1	0	0	0	0	0	0	0	0	0	0	0	0	4	7	7	1	0	1	1	0	0	0	0	0
Dentist	43	Male	1 or more	0	1	0	4	0	1	1	0	1	1	1	1	0	1	1	0	0	0	5	yes	0	0	0	0	0	0	0	0	0	0	0	1	0	0	5	1	2	8	0	0	0	0	0	0	0	0
Dentist	52	Male	1 or more	0	1	0	6	1	0	1	0	0	0	0	0	0	0	0	0	0	0	4	yes	1	0	0	0	0	0	0	0	0	0	0	0	0	0	10	10	10	10	0	0	0	0	0	0	0	1
Dentist	31	Female	None	0	1	0	2	0	0	1	0	0	0	0	0	0	0	0	0	0	0	1	yes	1	0	0	0	0	0	0	0	0	0	0	0	0	0	6	5	5	8	0	0	0	0	0	0	0	0
Dentist	31	Male	None	1	1	0	4	3	1	1	0	0	1	1	1	0	0	0	1	0	0	1	yes	0	1	0	0	0	0	0	0	0	0	0	0	0	0	2	2	5	7	0	0	0	0	1	0	0	0
Dentist	51	Male	1 or more	0	1	0	2	1	1	1	0	0	0	0	1	0	1	1	0	0	0	4	yes	1	0	0	0	0	0	0	0	0	0	0	0	0	0	4	3	6	7	0	0	0	0	0	0	0	0
Dentist	57	Male	1 or more	0	1	0	1	1	0	1	0	0	0	0	0	0	0	0	0	0	0	2	yes	0	1	0	0	0	0	0	0	0	0	0	0	0	0	9	5	8	9	0	1	0	0	0	0	0	0
Dentist		Female	1 or more	0	1	0	2	3	1	0	1	1	0	0	0	0	0	0	0	0	0	4	don't know	0	0	0	0	0	0	0	0	0	0	0	0	0	1	6	4	8	10	0	0	0	0	0	0	0	0
Dentist	29	Female	None	1	1	0	5	6	1	1	0	0	0	1	0	0	0	0	0	0	0	2	yes	1	0	0	0	0	0	0	0	0	0	0	0	0	0	6	5	8	10	0	1	0	0	0	0	0	0
Dentist		Male	1 or more	0	0	1	6	6	0	1	0	0	0	0	0	0	0	0	0	0	0	3	yes	1	0	0	0	0	0	0	0	0	0	0	0	0	0	10	10	10	5	0	0	0	0	0	0	0	0
Dentist	31	Male	None	0	1	0	2	1	0	1	0	0	0	0	0	0	0	0	0	0	0	2	yes	1	0	0	0	0	0	0	0	0	0	0	0	0	0	4	3	7	8	0	0	0	0	0	0	0	0
Dentist	33	Male	1 or more	1	1	0	4	4	0	0	0	0	0	1	0	0	0	0	0	0	0	4	yes	0	1	0	0	0	0	0	0	0	0	0	0	0	0	4	3	6	5	1	1	0	1	0	0	0	0
Dentist	58	Female	None	0	1	0	2	2	0	1	0	0	0	0	0	0	0	0	0	0	0	2	yes	1	0	0	0	0	0	0	0	0	0	0	0	0	0	3	3	3	3	0	0	0	0	0	0	0	0
Dentist	42	Male	None	1	0	0	70	10	10	0	0	0	0	0	0	0	0	1	0	0	0	2	yes	1	0	0	0	0	0	0	0	0	0	0	0	0	0	4	3	6	6	0	0	0	0	0	0	0	0
Dentist	36	Female	1 or more	0	0	1	7	6	5	1	0	0	0	0	0	0	0	0	0	0	0	6	yes	0	0	0	1	0	0	0	0	0	0	0	0	0	0	5	4	7	8	0	0	0	0	0	1	0	0
Dentist	28	Female	None	0	1	0	3	3	1	1	0	0	0	0	0	0	0	0	0	0	0	1	yes	1	0	0	0	0	0	0	0	0	0	0	0	0	0	4	6	6	7	0	0	0	0	0	0	0	0
Dentist		Female	1 or more	0	1	0	4	3	0	1	0	0	0	0	0	0	0	0	0	0	0	4	yes	0	1	0	0	0	0	0	0	0	0	0	0	0	0	3	0	0	9	0	0	1	0	0	0	0	0
Dentist	45	Female	1 or more	0	1	0	1	1	0	1	0	0	0	0	0	0	0	0	0	0	0	3	yes	1	0	0	0	0	0	0	0	0	0	0	0	0	0	8	6	9	8	0	0	0	0	0	0	0	0
Dentist	54	Male	1 or more	0	1	1	1	1	1	1	0	0	0	0	0	0	0	0	0	0	0	4	don't know	1	0	0	0	0	0	0	0	0	0	0	0	0	0	8	10	10	10	0	0	0	0	0	0	0	0
Dentist	42	Female	1 or more	0	0	1	10	20	25	1	0	0	0	0	0	0	0	0	0	0	0	5	yes	1	0	0	0	0	0	0	0	0	0	0	0	0	0	7	6	0	4	0	1	0	1	0	0	0	0
Dentist	55	Female	None	0	1	0	3	2	1	1	0	0	0	0	0	0	0	0	0	0	0	2	yes	0	0	0	0	0	0	0	0	0	0	0	0	0	1	8	6	5	10	0	0	0	0	0	0	0	0
Dentist	60	Female	None	0	1	0	1	1	0	1	0	0	1	0	1	0	0	1	0	0	0	1	yes	1	0	0	0	0	0	0	0	0	0	0	0	0	0	3	5	4	5	0	1	0	0	0	0	0	0
Dentist	50	Male	None	0	1	0	1	2	0	1	0	0	0	0	0	0	0	0	0	0	0	2	yes	0	0	0	0	0	0	1	0	0	0	0	0	0	0	8	8	4	10	0	0	0	0	0	0	0	0
Dentist	39	Female	1 or more	0	1	0	2	0	1	0	1	0	0	0	0	0	0	0	0	0	0	4	yes	1	0	0	0	0	0	0	0	0	0	0	0	0	0	7	5	5	9	0	0	0	0	1	0	0	0
Dentist	50	Female	1 or more	1	0	1	40	20	15	0	0	0	0	0	0	0	0	1	0	0	0	4	yes	1	0	0	0	0	0	0	0	0	0	0	0	0	0	5	5	7	8	0	0	0	0	0	0	0	0
Dentist	53	Male	None	0	1	0	1	2	0	1	0	0	0	0	0	0	0	0	0	0	0	2	yes	0	0	0	0	0	0	1	0	0	0	0	0	0	0	5	2	3	7	0	0	0	0	0	0	0	0
Dentist	46	Male	1 or more	0	1	0	1	1	0	1	0	0	0	0	1	0	1	1	0	0	0	6	yes	1	0	0	0	0	0	0	0	0	0	0	0	0	0	5	3	6	7	0	0	0	0	0	0	0	0
Dentist	44	Female	1 or more	0	0	1	6	6	0	1	0	0	0	0	0	0	0	0	0	0	0	4	yes	0	1	0	0	0	0	0	0	0	0	0	0	0	0	6	5	8	8	0	0	1	0	0	0	0	0
Dentist	42	Male	1 or more	0	1	0	3	3	0	1	0	1	1	1	1	0	1	1	0	0	0	5	don't know	1	0	0	0	0	0	0	0	0	0	0	0	0	0	2	1	1	3	0	0	0	0	0	0	0	0
Dentist	62	Male	1 or more	1	1	0	2	1	0	0	0	0	0	0	0	0	1	0	0	0	0	3	don't know	1	0	0	0	0	0	0	0	0	0	0	0	0	0	4	3	6	7	0	0	0	0	0	0	0	0
Dentist	27	Female	None	1	1	0	2	2	1	1	0	0	0	0	0	0	0	0	0	0	0	2	yes	1	0	0	0	0	0	0	0	0	0	0	0	0	0	7	4	7	9	0	0	0	0	0	0	1	0
Dentist	37	Female	1 or more	0	1	0	2	1	0	1	0	0	0	0	0	0	0	0	0	0	0	3	no	0	1	0	0	0	0	0	0	0	0	0	0	0	0	7	10	10	7	0	0	0	0	1	0	0	0
Dentist	51	Female	1 or more	0	1	0	3	2	0	1	0	0	0	0	0	0	0	0	0	0	0	4	yes	0	0	0	0	0	0	0	0	0	0	0	0	0	0	8	8	8	9	0	0	1	0	0	0	0	0
Dentist	46	Female	None	0	1	0	1	1	0	1	0	0	0	0	0	0	0	0	0	0	0	1	yes	0	1	0	0	0	0	0	0	0	0	0	0	0	0	4	5	6	8	0	0	1	0	0	0	0	0
Dentist	54	Male	1 or more	0	1	0	4	4	1	1	0	0	0	0	0	0	0	0	0	0	0	5	yes	1	0	0	0	0	0	0	0	0	0	0	0	0	0	3	3	7	8	0	0	1	0	0	0	0	0
Dentist	26	Female	None	1	1	1	16	15	3	1	0	0	1	0	0	0	0	0	0	0	0	1	yes	1	0	0	0	0	0	0	0	0	0	0	0	0	0	3	1	5	2	0	1	0	0	1	0	0	0
Dentist	28	Female	None	0	0	0	17	4	8	1	0	0	0	0	0	0	0	0	0	0	0	1	yes	0	1	0	0	0	0	0	0	0	0	0	0	0	0	4	3	8	2	0	1	0	0	0	0	0	0
Dentist	28	Male	None	0	1	0	3	1	0	1	0	0	0	0	0	0	0	0	0	0	0	2	yes	1	0	0	0	0	0	0	0	0	0	0	0	0	0	5	6	8	8	0	0	0	0	1	0	0	0
Dentist	49	Female	1 or more	0	1	0	1	1	0	1	0	0	0	0	0	0	0	0	0	0	0	3	no	0	0	0	0	1	0	0	0	0	0	0	0	0	0	3	5	8	7	0	0	0	0	0	0	0	0
Dentist	49	Female	1 or more	0	1	0	1	1	0	1	0	0	0	0	0	0	0	0	0	0	0	4	no	0	1	0	0	0	0	0	0	0	0	0	0	0	0	8	3	5	9	0	0	1	0	0	0	0	0
Dentist	28	Female	None	0	1	0	2	2	1	1	0	0	0	0	0	0	0	0	0	0	0	2	yes	1	0	0	0	0	0	0	0	0	0	0	0	0	0	5	3	3	8	0	0	0	0	0	0	0	0
Dentist	40	Male	1 or more	0	1	0	4	4	1	0	0	0	0	1	0	0	0	0	0	0	0	4	yes	1	0	0	0	0	0	0	0	0	0	0	0	0	0	2	1	5	4	0	0	0	0	0	0	0	0
Dentist	58	Male	1 or more	0	1	0	2	2	0	1	0	0	0	0	0	1	1	0	0	0	0	5	yes	0	0	0	0	0	0	1	1	0	0	0	0	0	0	9	5	10	10	0	0	0	1	0	0	0	0
Dentist	39	Female	1 or more	1	0	0	50	150	3	0	0	0	0	0	0	0	0	0	1	0	0	4	yes	1	0	0	0	0	0	0	0	0	0	0	0	0	0	6	0	8	0	1	1	0	0	0	0	0	0
Dentist	64	Female	None	0	1	0	3	2	1	1	0	0	0	0	0	0	0	0	0	0	0	3	yes	1	0	0	0	0	0	0	0	0	0	0	0	0	0	4	2	8	7	0	0	1	0	0	0	0	0
Dentist	26	Female	None	1	0	0	90	10	10	0	1	0	0	0	0	0	0	0	0	0	0	3	don't know	1	0	0	0	0	0	0	0	0	0	0	0	0	0	3	2	7	3	0	1	0	1	0	0	0	0
Dentist	34	Male	1 or more	0	1	0	4	2	1	1	0	0	1	0	1	0	1	0	0	0	0	4	don't know	0	0	0	0	0	0	1	0	0	0	0	0	0	0	6	6	8	8	0	0	0	0	0	0	0	0
Dentist	53	Female	1 or more	1	1	0	70	10	10	0	1	0	0	0	0	0	0	0	0	0	0	4	yes	1	0	0	0	0	0	0	0	0	0	0	0	0	0	6	5	6	8	0	1	0	1	0	0	0	0
Dentist	41	Male	1 or more	1	1	0	50	25	5	0	1	1	1	1	1	0	1	1	1	0	0	4	yes	1	0	0	0	0	0	0	0	0	0	0	0	0	0	5	5	7	7	0	0	0	0	0	0	0	0
Dentist	36	Female	None	0	1	0	3	4	2	1	0	0	0	0	0	0	0	0	0	0	0	2	don't know	1	0	0	0	0	0	0	0	0	0	0	0	0	0	5	5	9	7	0	0	0	0	0	0	0	1
Dentist	39	Female	1 or more	0	1	0	3	3	0	1	1	0	0	0	0	0	0	0	0	0	0	4	don't know	1	0	0	0	0	0	0	0	0	0	0	0	0	0	6	7	7	8	0	0	0	0	0	0	0	0
Dentist	42	Male	1 or more	0	1	0	4	3	0	1	0	0	0	0	0	0	0	0	0	0	0	5	yes	0	0	0	0	0	0	0	0	0	0	0	0	0	1	5	3	7	7	0	0	0	0	0	0	0	0
Dentist	38	Female	1 or more	0	1	0	4	3	1	1	0	0	0	0	0	0	0	0	0	0	0	4	yes	1	0	0	0	0	0	0	0	0	0	0	0	0	0	1	1	5	7	0	0	0	0	0	0	0	0
Dentist	40	Female	1 or more	0	0	1	10	40	30	0	1	0	0	0	0	0	0	0	0	0	0	3	yes	0	0	0	0	0	1	0	0	0	0	0	0	0	0	7	7	9	6	0	1	0	0	0	0	0	0
Dentist	27	Female	None	1	0	0	70	10	10	0	1	0	0	0	0	0	0	0	0	0	0	3	yes	1	0	0	0	0	0	0	0	0	0	0	0	0	0	3	3	3	1	1	1	0	0	1	0	0	0
Dentist	42	Male	1 or more	0	1	0	1	2	0	1	1	0	0	0	0	0	1	0	0	0	0	4	don't know	1	0	0	0	0	0	0	0	0	0	0	0	0	0	4	4	3	6	0	0	0	0	0	0	0	0
Dentist	46	Male	1 or more	1	0	0	45	30	6	0	0	0	0	0	0	0	0	0	1	0	0	5	yes	1	0	0	0	0	0	0	0	0	0	0	0	0	0	2	0	7	0	1	1	1	0	0	0	0	0
Dentist	28	Female	None	0	0	1	4	3	1	1	0	0	0	0	0	0	0	0	0	0	0	2	yes	1	0	0	0	0	0	0	0	0	0	0	0	0	0	7	4	3	8	0	0	0	0	0	0	0	0
Dentist	64	Male	None	1	0	0	6	5	2	0	0	0	0	0	0	0	0	1	0	0	0	2	yes	0	0	0	0	0	0	1	0	0	0	0	0	0	0	7	5	8	7	0	0	0	0	0	0	0	0
Dentist	48	Male	1 or more	0	1	0	3	1	0	1	0	0	0	0	0	0	0	0	0	0	0	4	yes	0	0	0	0	0	0	0	0	0	0	0	0	0	1	10	10	10	5	0	0	0	0	0	0	0	0
Dentist	42	Female	1 or more	0	0	1	4	6	0	1	0	0	0	0	0	0	0	0	0	0	0	5	don't know	1	0	0	0	0	0	0	0	0	0	0	0	0	0	7	5	5	9	0	0	0	0	0	0	0	0
Dentist	29	Female	1 or more	0	1	0	1	1	1	1	1	0	0	0	1	0	0	0	0	0	0	3	yes	1	0	0	0	0	0	0	0	0	0	0	0	0	0	5	0	3	8	0	0	0	0	0	0	0	0
Dentist	38	Female	1 or more	0	1	0	3	2	1	1	0	0	0	0	0	0	0	0	0	0	0	5	don't know	1	0	0	0	0	0	0	0	0	0	0	0	0	0	5	1	7	10	0	0	0	0	0	0	0	0
Dentist	46	Male	1 or more	0	1	0	2	2	0	1	0	0	0	0	0	0	1	1	0	0	0	4	don't know	0	0	0	0	0	1	0	0	0	0	0	0	0	0	3	3	3	5	0	0	0	0	0	0	0	0
Dentist	41	Female	1 or more	0	1	0	2	2	0	1	0	0	0	0	0	0	0	0	0	0	0	4	yes	1	0	0	0	0	0	0	0	0	0	0	0	0	0	5	2	8	5	0	0	0	0	0	0	1	0
Dentist	61	Male	None	0	1	0	3	1	0	1	0	0	0	0	0	0	0	0	0	0	0	2	no	1	0	0	0	0	0	0	0	0	0	0	0	0	0	3	3	3	7	0	0	0	0	0	0	0	0
Dentist	46	Female	1 or more	0	1	0	1	1	0	1	0	0	0	0	0	0	1	0	0	0	0	3	yes	1	0	0	0	0	0	0	0	0	0	0	0	0	0	7	2	7	10	0	0	0	0	0	0	0	0
Dentist	33	Female	None	0	1	0	2	2	1	1	0	0	0	0	0	0	0	0	0	0	0	7	yes	1	0	0	0	0	0	0	0	0	0	0	0	0	0	1	1	4	4	0	0	0	0	0	0	0	0
Dentist	54	Male	1 or more	0	1	0	2	1	0	1	0	0	0	0	0	0	0	0	0	0	0	5	yes	1	0	0	0	0	0	0	0	0	0	0	0	0	0	3	5	3	5	0	0	0	0	0	0	0	0
Dentist	46	Female	1 or more	0	1	0	2	2	0	1	0	0	0	0	0	0	0	0	0	0	0	4	yes	1	0	0	0	0	0	0	0	0	0	0	0	0	0	5	2	8	9	0	0	0	0	0	0	0	0
Dentist	51	Female	None	0	1	0	2	2	0	1	1	0	0	0	0	0	0	0	0	0	0	5	don't know	0	0	0	0	1	0	0	0	0	0	0	0	0	0	6	5	5	7	0	0	1	0	0	0	0	0
Dentist	51	Male	None	0	1	0	1	1	1	1	0	0	0	0	0	0	0	0	0	0	0	2	yes	1	0	0	0	0	0	0	0	0	0	0	0	0	0	5	3	3	6	0	0	0	0	0	0	0	1
Dentist	26	Female	None	1	0	0	60	0	10	1	1	1	1	0	0	0	0	1	0	0	0	1	yes	1	0	0	0	0	0	0	0	0	0	0	0	0	0	5	1	9	8	0	0	0	0	0	0	0	0
Dentist	36	Male	None	0	1	0	1	1	1	1	0	0	0	0	0	0	0	1	0	0	0	2	yes	1	0	0	0	0	0	0	0	0	0	0	0	0	0	7	8	8	8	0	0	0	0	0	0	0	0
Dentist	28	Male	None	0	1	0	3	2	0	1	0	0	0	0	0	0	0	0	0	0	0	4	yes	1	0	0	0	0	0	0	0	0	0	0	0	0	0	2	2	8	9	0	0	0	0	0	0	0	0
Dentist	28	Female	None	0	1	0	4	3	1	1	0	0	0	0	0	0	0	0	0	0	0	2	yes	1	0	0	0	0	0	0	0	0	0	0	0	0	0	7	5	5	8	0	0	0	0	0	0	0	0
Dentist	56	Male	1 or more	1	1	0	2	5	1	0	1	0	0	0	0	0	0	0	0	0	0	5	yes	1	0	0	0	0	0	0	0	0	0	0	0	0	0	5	1	5	6	0	0	0	0	0	0	0	0
Dentist	32	Female	None	0	1	1	8	8	3	1	0	1	0	0	0	0	0	0	0	0	0	2	yes	0	0	0	0	0	0	0	0	0	0	1	0	0	0	8	8	10	5	0	0	0	0	0	0	0	0
Dentist	42	Male	1 or more	0	1	0	3	4	0	1	0	0	0	0	0	0	0	0	0	0	0	4	yes	1	0	0	0	0	0	0	0	0	0	0	0	0	0	6	5	7	5	0	0	1	0	0	0	0	0
Dentist	63	Female	None	0	1	0	1	1	1	1	0	0	0	0	0	0	0	0	0	0	0	1	don't know	0	0	0	0	0	0	0	0	0	0	0	1	0	0	8	7	7	9	0	0	1	0	0	0	0	0
Dentist	65	Female	None	1	1	0	1	2	2	1	0	0	0	0	0	0	0	0	0	0	0	2	don't know	0	0	0	0	0	0	1	1	0	0	0	0	0	0	7	7	10	7	1	1	0	0	1	0	0	0
Dentist	52	Male	1 or more	0	1	0	3	1	1	1	0	1	1	1	1	0	0	0	0	0	0	4	yes	1	0	0	0	0	0	0	0	0	0	0	0	0	0	3	7	9	4	0	0	1	0	0	0	0	0
Dentist		Male	None	1	1	0	3	2	0	0	0	0	0	0	1	0	0	0	0	0	0	2	don't know	0	0	0	1	0	0	0	0	0	0	0	0	0	0	6	6	6	6	0	0	0	0	0	0	0	0
Dentist	26	Female	None	1	0	0	150	10	7	0	1	0	0	0	0	0	0	0	0	0	0	2	yes	1	0	0	0	0	0	0	0	0	0	0	0	0	0	5	3	5	7	1	1	0	0	0	0	0	0
Dentist	47	Female	None	0	1	0	4	5	2	0	0	0	0	0	0	0	0	1	0	0	0	2	yes	1	0	0	0	0	0	0	0	0	0	0	0	0	0	3	3	3	8	1	0	0	0	1	0	1	0
Dentist	62	Male	1 or more	1	1	0	3	1	1	0	0	0	0	0	0	0	0	1	0	0	0	3	no	1	0	0	0	0	0	0	0	0	0	0	0	0	0	0	0	0	10	0	0	0	0	0	0	0	1
Dentist		Female	1 or more	0	1	0	1	0	0	1	0	0	0	0	0	0	0	0	0	0	0	3	yes	1	0	0	0	0	0	0	0	0	0	0	0	0	0	7	4	6	6	0	0	0	0	0	0	0	0
Dentist	38	Male	1 or more	0	1	0	3	2	0	1	0	0	1	1	0	0	0	0	0	0	0	3	yes	1	0	0	0	0	0	0	0	0	0	0	0	0	0	7	0	5	10	0	1	0	0	0	0	0	0
Dentist	44	Female	1 or more	0	1	0	2	6	1	0	0	1	0	0	0	0	0	0	0	0	0	5	yes	1	0	0	0	0	0	0	0	0	0	0	0	0	0	7	7	10	10	0	0	0	0	0	0	0	0
Dentist	38	Male	1 or more	0	1	0	3	2	0	1	0	0	1	1	0	0	0	0	0	0	0	3	yes	1	0	0	0	0	0	0	0	0	0	0	0	0	0	7	0	5	10	0	1	0	0	0	0	0	0
Dentist	34	Male	None	1	0	0	70	10	10	0	0	0	0	0	0	0	0	1	1	0	0	2	yes	0	0	0	1	0	0	0	0	0	0	0	0	0	0	0	0	7	0	1	1	0	0	0	0	0	0
Dentist	64	Male	1 or more	0	1	0	2	1	1	1	0	0	0	0	0	0	0	0	0	0	0	3	yes	1	0	0	0	0	0	0	0	0	0	0	0	0	0	1	2	3	1	0	0	1	0	0	0	0	0
Dentist	27	Female	None	0	1	0	3	2	1	1	0	0	0	0	0	0	0	0	0	0	0	2	yes	1	0	0	0	0	0	0	0	0	0	0	0	0	0	4	2	7	6	0	0	0	0	1	0	0	0
Dentist	41	Male	1 or more	0	1	0	2	1	1	0	0	0	0	0	0	0	1	0	0	0	0	4	yes	1	0	0	0	0	0	0	0	0	0	0	0	0	0	6	5	8	9	0	1	0	0	0	0	0	0
Dentist	44	Male	1 or more	0	1	0	2	1	1	1	0	0	0	0	0	0	0	0	0	0	0	4	yes	1	0	0	0	0	0	0	0	0	0	0	0	0	0	7	5	8	8	0	0	0	0	0	0	0	0
Dentist	65	Male	1 or more	0	1	0	6	6	1	1	0	0	0	0	1	0	1	1	0	0	0	5	don't know	1	0	0	0	0	0	0	0	0	0	0	0	0	0	2	2	2	2	0	0	1	0	0	0	0	0
Dentist	59	Male	1 or more	0	1	0	1	3	1	0	0	0	0	0	0	0	0	1	0	0	0	5	yes	0	0	0	0	0	0	0	0	0	0	0	0	0	1	3	3	5	7	0	0	1	0	0	0	0	0
Dentist	61	Female	1 or more	0	1	0	1	1	2	0	1	0	0	0	0	0	0	0	0	0	0	3	don't know	1	0	0	0	0	0	0	0	0	0	0	0	0	0	5	0	7	5	0	0	0	1	0	0	0	0
Dentist	64	Female	None	0	1	1	2	2	1	0	1	0	0	0	0	0	0	0	0	0	0	3	yes	1	0	0	0	0	0	0	0	0	0	0	0	0	0	7	7	9	9	0	1	1	0	0	0	0	0
Dentist	46	Female	1 or more	0	1	0	2	1	1	1	0	0	0	0	0	1	0	0	0	0	0	4	yes	0	0	0	0	0	0	1	0	0	0	0	0	0	0	2	2	4	5	0	0	0	0	0	0	0	0
Dentist		Female	None	1	1	0	20	7	5	1	0	0	1	1	0	0	0	0	0	0	0	2	yes	1	0	0	0	0	0	0	0	0	0	0	0	0	0	7	4	9	9	0	1	1	0	0	0	0	0
Dentist	47	Male	1 or more	0	1	0	1	5	1	0	1	0	0	0	0	0	0	0	0	0	0	3	yes	0	0	0	0	0	0	1	0	0	0	0	0	0	0	7	8	7	10	0	0	0	0	0	0	0	1
Dentist	39	Female	None	0	1	0	6	6	3	1	0	0	0	0	0	0	0	0	0	0	0	2	yes	1	0	0	0	0	0	0	0	0	0	0	0	0	0	4	2	9	10	0	0	0	0	0	0	0	0
Dentist	36	Female	1 or more	0	1	0	2	3	1	1	0	0	0	0	0	0	1	0	0	0	0	4	yes	0	0	0	1	0	0	0	0	0	0	0	0	0	0	6	3	3	7	0	0	0	0	0	0	0	0
Dentist	51	Female	1 or more	0	1	0	2	3	1	0	0	1	0	0	0	0	0	0	0	0	0	4	yes	1	0	0	0	0	0	0	0	0	0	0	0	0	0	3	1	1	5	0	0	1	0	0	0	0	0
Dentist	39	Male	1 or more	0	1	0	5	4	1	1	0	0	0	0	0	0	0	0	0	0	0	3	yes	1	0	0	0	0	0	0	0	0	0	0	0	0	0	0	1	5	7	0	0	0	0	0	0	0	0
Dentist	53	Female	None	0	1	0	3	2	0	1	0	0	0	1	0	0	1	0	0	0	0	2	yes	1	0	0	0	0	0	0	0	0	0	0	0	0	0	6	6	6	10	0	0	0	0	0	0	0	0
Dentist	35	Female	1 or more	0	1	0	3	1	1	1	0	0	0	0	0	0	0	0	0	0	0	5	yes	1	0	0	0	0	0	0	0	0	0	0	0	0	0	4	1	2	7	1	0	0	0	0	0	1	0
Dentist	51	Male	1 or more	0	1	0	6	6	2	0	0	0	0	0	0	0	0	1	0	0	0	5	yes	1	0	0	0	0	0	0	0	0	0	0	0	0	0	3	0	0	3	0	0	1	0	0	0	0	0
Dentist	52	Male	1 or more	0	1	0	3	3	1	1	0	0	1	1	1	0	1	0	0	0	0	4	yes	1	0	0	0	0	0	0	0	0	0	0	0	0	0	4	5	10	10	0	0	1	0	0	0	0	0
Dentist	39	Female	1 or more	0	1	0	2	1	1	1	0	0	0	0	0	0	0	0	0	0	0	5	don't know	1	0	0	0	0	0	0	0	0	0	0	0	0	0	4	4	6	8	0	0	0	0	0	0	0	0
Dentist	52	Female	1 or more	0	1	0	2	1	1	1	0	0	0	0	0	0	0	0	0	0	0	3	don't know	0	1	1	0	0	0	0	0	0	0	0	0	0	0	7	7	8	9	0	0	1	0	0	0	0	0
Dentist	32	Female	None	1	1	0	2	1	0	1	0	0	0	0	0	0	0	0	0	0	0	2	yes	1	0	0	0	0	0	0	0	0	0	0	0	0	0	4	1	9	5	0	0	0	0	0	0	0	0
Dentist	29	Male	None	1	1	1	2	1	0	0	0	0	0	0	0	0	1	1	0	0	0	2	yes	1	0	0	0	0	0	0	0	0	0	0	0	0	0	1	1	0	5	0	0	0	0	0	0	0	0
Dentist	51	Male	1 or more	0	1	0	4	8	2	1	0	0	0	0	0	0	0	0	0	0	0	3	yes	0	0	0	0	0	0	1	0	0	0	0	0	0	0	8	6	8	8	0	0	0	1	0	0	1	0
Dentist	40	Female	1 or more	0	1	0	4	2	1	0	0	1	0	0	0	0	0	0	0	0	0	4	yes	0	0	0	0	0	0	1	0	0	0	0	0	1	0	8	8	6	8	0	0	0	0	0	0	0	0
Dentist	48	Male	1 or more	1	1	0	1	0	0	1	1	0	1	1	1	1	1	1	0	0	0	4	don't know	1	0	0	0	0	0	0	0	0	0	0	0	0	0	0	0	1	3	0	0	0	0	0	0	0	0
Dentist	39	Male	1 or more	1	1	1	2	1	2	1	0	0	0	0	0	0	0	1	0	0	0	4	yes	1	1	0	0	0	0	0	0	0	0	0	0	0	0	6	6	6	9	0	0	0	0	1	0	0	0
Dentist	50	Female	1 or more	0	0	1	9	8	2	1	0	0	0	0	0	0	0	0	0	0	0	4	no	0	1	0	0	1	0	0	0	0	0	0	0	0	0	6	9	7	8	0	0	0	0	0	0	0	0
Dentist	61	Male	1 or more	0	1	0	1	1	1	1	0	0	0	0	1	0	0	1	0	0	0	6	yes	1	0	0	0	0	0	0	0	0	0	0	0	0	0	1	1	3	9	1	1	1	0	1	0	1	0
Dentist		Male	1 or more	0	1	0	2	1	1	1	0	0	0	0	1	0	0	0	1	0	0	3	don't know	1	0	0	0	0	0	0	0	0	0	0	0	0	0	1	1	1	5	0	0	0	0	0	0	0	0
Dentist	33	Female	1 or more	0	1	0	2	1	0	1	0	0	0	0	0	0	0	0	0	0	0	3	yes	1	0	0	0	0	0	0	0	0	0	0	0	0	0	6	3	9	8	0	0	0	0	0	0	0	0
Dentist	59	Male	None	0	1	0	2	3	1	0	0	0	0	0	0	1	1	1	0	0	0	4	yes	0	0	1	0	0	0	0	0	0	0	0	0	0	0	3	2	2	0	0	0	0	0	0	0	0	0
Dentist	45	Female	1 or more	0	1	0	2	2	0	1	0	0	0	0	0	0	0	0	0	0	0	4	yes	1	0	0	0	0	0	0	0	0	0	0	0	0	0	5	5	5	8	0	0	0	0	0	0	0	0
Dentist		Female	1 or more	0	0	1	8	4	0	1	0	0	0	0	0	0	0	0	0	0	0	4	yes	1	0	0	0	0	0	0	0	0	0	0	0	0	0	4	4	7	6	0	0	0	0	0	0	0	0
Dentist	52	Male	1 or more	0	1	0	5	5	3	0	0	0	0	0	0	1	1	1	0	0	0	3	yes	1	0	0	0	0	0	0	0	0	0	0	0	0	0	5	3	3	4	0	0	0	0	0	0	0	0
Dentist		Female	1 or more	0	0	1	8	4	0	1	0	0	0	0	0	0	0	0	0	0	0	4	yes	1	0	0	0	0	0	0	0	0	0	0	0	0	0	4	4	7	6	0	0	0	0	0	0	0	0
Dentist	44	Female	1 or more	0	1	0	1	1	0	1	1	0	1	1	1	0	1	0	0	0	0	4	yes	1	0	0	0	0	0	0	0	0	0	0	0	0	0	7	2	9	8	0	0	0	0	0	0	0	0
Dentist	28	Male	None	1	0	0	70	10	10	0	1	0	0	0	0	0	0	0	0	0	0	3	yes	1	0	0	0	0	0	0	0	0	0	0	0	0	0	5	6	6	1	0	0	0	0	0	0	0	0
Dentist		Female	1 or more	0	1	0	2	1	0	1	0	0	0	0	0	0	0	0	0	0	0	3	yes	0	1	0	0	0	1	0	0	0	0	0	0	0	0	7	6	7	9	0	0	0	0	0	0	0	0
Dentist	35	Male	1 or more	1	0	0	180	20	2	0	0	0	0	0	1	1	0	1	0	0	0	3	yes	1	0	0	0	0	0	0	0	0	0	0	0	0	0	7	0	10	0	0	0	0	0	0	0	0	0
Dentist	45	Female	1 or more	1	0	0	76	15	4	0	0	0	0	0	0	0	0	1	0	0	0	4	yes	1	0	0	0	0	0	0	0	0	0	0	0	0	0	5	5	7	0	0	0	0	0	0	0	0	0
Dentist	29	Female	None	0	1	0	4	2	0	0	0	1	0	0	0	0	0	0	0	0	0	2	yes	1	0	0	0	0	0	0	0	0	0	0	0	0	0	5	4	5	8	0	0	0	0	0	0	0	0
Dentist	54	Male	None	0	1	0	3	10	3	1	0	0	0	0	0	0	0	0	0	0	0	2	no	1	0	0	0	0	0	0	0	0	0	0	0	0	0	0	0	0	0	0	0	0	0	0	0	0	0
Dentist	58	Male	None	0	1	0	2	3	0	1	0	0	0	0	1	0	0	0	0	0	0	2	yes	0	0	1	0	0	0	1	0	0	0	0	0	0	0	3	1	2	5	0	0	1	0	0	0	0	0
Dentist	50	Male	None	0	1	0	1	2	1	1	0	0	0	0	0	0	0	0	0	0	0	2	yes	0	1	0	0	0	1	0	1	0	0	0	0	0	0	3	2	4	6	0	0	0	0	0	0	0	1
Dentist		Male	1 or more	1	1	0	4	6	1	0	0	0	0	0	0	0	0	1	0	0	0	3	yes	0	0	0	0	0	0	0	0	0	0	0	0	0	1	1	5	5	5	0	0	0	0	0	0	0	0
Dentist	48	Male	1 or more	0	1	0	3	2	0	1	0	0	1	1	1	0	1	1	0	0	0	4	yes	1	0	0	0	0	0	0	0	0	0	0	0	0	0	8	8	8	8	0	1	0	0	0	0	0	0
Dentist	33	Female	None	0	1	0	1	1	0	1	0	0	0	0	0	0	0	1	0	0	0	2	don't know	1	0	0	0	0	0	0	0	0	0	0	0	0	0	1	1	3	2	0	0	0	0	0	0	0	1
Dentist	47	Male	1 or more	0	1	0	5	4	0	1	0	0	1	1	1	0	1	1	0	0	0	3	yes	0	0	0	0	0	0	1	0	0	1	0	0	1	0	9	3	5	10	0	0	0	0	0	0	0	0
Dentist	50	Female	None	0	1	0	3	1	0	1	0	0	0	0	0	0	0	0	0	0	0	3	yes	0	0	0	0	0	0	0	0	0	0	0	0	0	0	5	1	9	10	0	0	0	0	0	0	0	0
Dentist	37	Male	1 or more	0	1	0	3	2	1	1	0	0	0	0	0	0	0	0	0	0	0	3	yes	1	0	0	0	0	0	0	0	0	0	0	0	0	0	4	0	8	9	0	1	0	0	1	0	0	0
Dentist	46	Female	1 or more	0	0	1	5	4	2	1	0	0	0	0	0	0	0	0	0	0	0	6	yes	1	0	0	0	0	0	0	0	0	0	0	0	0	0	1	1	1	1	0	0	1	0	0	0	0	0
Dentist	44	Male	1 or more	0	1	0	35	4	1	0	0	0	0	0	1	0	1	1	0	0	0	5	yes	1	0	0	0	0	0	0	0	0	0	0	0	0	0	5	5	6	4	0	0	0	0	0	0	0	0
Dentist	44	Female	1 or more	0	1	0	5	4	0	1	0	0	0	0	0	0	0	0	0	0	0	5	yes	1	0	0	0	0	0	0	0	0	0	0	0	0	0	6	2	5	7	0	0	1	0	0	0	0	0
Dentist	44	Male	1 or more	0	1	0	2	5	0	0	0	0	0	0	0	1	0	1	0	0	0	5	yes	0	0	0	0	0	0	1	0	0	0	0	0	0	0	5	5	7	6	0	0	0	0	0	0	0	0
Dentist	46	Male	1 or more	1	0	0	5	3	1	0	0	1	0	0	0	0	0	1	0	0	0	5	yes	0	0	0	0	1	0	0	0	0	0	0	0	0	0	2	3	3	2	0	0	0	0	0	0	0	0
Dentist	29	Male	None	1	1	0	2	4	1	1	0	0	0	0	0	0	0	0	0	0	0	1	yes	1	0	0	0	0	0	0	0	0	0	0	0	0	0	3	5	7	5	0	0	0	0	0	0	0	0
Dentist	51	Male	1 or more	0	1	0	2	2	2	1	0	0	0	0	0	0	0	0	0	0	0	4	don't know	1	0	0	0	0	0	0	0	0	0	0	0	0	0	7	6	9	5	0	0	1	0	0	0	0	0
Dentist	46	Male	1 or more	0	1	0	2	2	1	0	0	0	0	0	0	1	1	0	0	0	0	3	yes	1	0	0	0	0	0	0	0	0	0	0	0	0	0	7	7	7	10	0	0	0	0	0	0	0	0
Dentist	48	Female	1 or more	0	1	0	1	1	0	1	0	0	0	0	0	0	0	0	0	0	0	4	no	0	0	1	0	0	0	0	0	0	0	0	0	0	0	5	3	3	7	0	0	0	0	0	0	0	0
Dentist	61	Female	None	0	1	0	2	2	0	0	1	0	0	0	0	0	0	0	0	0	0	2	yes	1	0	0	0	0	0	0	0	0	0	0	0	0	0	9	6	9	9	0	0	0	1	0	0	0	0
Dentist	45	Female	1 or more	1	1	0	5	2	1	1	0	1	0	0	0	0	0	0	0	0	0	4	yes	1	0	0	0	0	0	0	0	0	0	0	0	0	0	2	1	9	9	0	0	0	0	0	0	0	0
Dentist	42	Female	1 or more	0	1	0	2	2	0	1	0	0	1	0	1	0	1	1	0	0	0	4	yes	1	0	0	0	0	0	0	0	0	0	0	0	0	0	6	3	5	8	0	0	0	0	0	0	0	0
Dentist	34	Female	1 or more	0	1	0	3	3	0	1	0	0	0	0	0	0	0	0	0	0	0	3	yes	1	0	0	0	0	0	0	0	0	0	0	0	0	0	8	6	9	9	0	0	0	0	0	0	0	1
Dentist	47	Female	1 or more	0	1	0	2	2	0	1	0	0	0	0	0	1	0	0	0	0	0	4	don't know	1	0	0	0	0	0	0	0	0	0	0	0	0	0	2	0	0	5	0	0	0	0	0	0	0	0
Dentist	43	Female	1 or more	0	1	0	3	2	0	1	0	0	0	0	0	0	0	0	0	0	0	4	yes	1	0	0	0	0	0	0	0	0	0	0	0	0	0	2	1	2	2	0	0	0	0	0	0	0	0
Dentist	44	Female	1 or more	0	1	0	2	0	1	1	0	0	0	0	0	0	0	0	1	0	0	4	yes	0	0	0	0	1	0	0	0	0	0	0	0	0	0	5	5	9	7	0	0	0	0	0	0	0	0
Dentist	45	Female	1 or more	0	1	0	2	2	1	1	0	1	1	0	1	0	1	1	0	0	0	4	yes	1	0	0	0	0	0	0	0	0	0	0	0	0	0	8	2	5	9	0	0	0	0	0	0	0	0
Dentist	27	Female	None	0	1	0	1	0	0	1	0	0	0	0	0	0	0	0	0	0	0	2	yes	0	0	0	1	0	0	0	0	0	0	0	0	0	0	8	5	8	9	0	0	0	0	0	0	0	0
Dentist		Male	None	0	1	0	1	1	0	1	0	0	0	0	0	0	0	0	0	0	0	2	yes	1	0	0	0	0	0	0	0	0	0	0	0	0	0	2	2	6	1	0	0	0	1	0	0	0	0
Dentist	53	Male	1 or more	0	1	0	2	1	1	1	0	0	0	0	0	0	0	0	0	0	0	3	yes	1	0	0	0	0	0	0	0	0	0	0	0	0	0	5	5	10	5	0	0	1	0	0	0	0	0
Dentist	54	Female	1 or more	0	1	0	4	1	1	1	0	0	0	0	0	0	0	0	0	0	0	4	yes	1	0	0	0	0	0	0	0	0	0	0	0	0	0	4	2	4	6	0	0	0	0	0	0	0	1
Dentist	44	Female	1 or more	0	1	0	2	1	0	1	0	0	0	0	0	0	0	0	0	0	0	5	don't know	1	0	0	0	0	0	0	0	0	0	0	0	0	0	8	6	9	9	0	0	0	0	0	0	0	0
Dentist	28	Female	None	0	1	0	2	2	0	1	0	0	0	0	0	0	0	0	0	0	0	1	yes	1	0	0	0	0	0	0	0	0	0	0	0	0	0	5	3	8	6	0	0	0	0	0	0	0	0
Dentist	51	Male	None	0	1	0	6	4	1	1	0	0	0	0	0	0	0	0	0	0	0	2	yes	1	0	0	0	0	0	0	0	0	0	0	0	0	0	2	2	8	8	0	0	0	0	0	0	0	0
Dentist	48	Female	1 or more	0	0	1	5	4	2	1	0	0	0	0	0	0	0	0	0	0	0	5	yes	0	0	0	0	0	0	0	0	0	0	0	0	0	1	3	0	1	7	0	0	0	0	0	0	0	0
Dentist	44	Male	1 or more	0	1	0	2	2	0	1	0	0	0	0	0	0	0	0	0	0	0	5	yes	0	1	0	0	0	0	0	0	0	0	0	0	0	0	4	9	7	8	0	0	0	0	0	0	0	0
Dentist	41	Female	1 or more	0	1	0	1	1	0	1	0	0	0	0	0	0	0	0	0	0	0	3	yes	1	0	0	0	0	0	0	0	0	0	0	0	0	0	10	10	10	9	0	0	0	1	0	0	0	0
Dentist	46	Female	1 or more	0	1	0	2	2	0	1	0	0	1	0	1	0	0	1	0	0	0	4	yes	1	0	0	0	0	0	0	0	0	0	0	0	0	0	8	7	9	10	0	0	0	0	0	0	0	0
Dentist		Female	1 or more	0	1	0	3	1	1	1	0	0	0	0	0	0	0	0	0	0	0	3	yes	1	0	0	0	0	0	0	0	0	0	0	0	0	0	3	1	3	4	0	0	0	0	0	0	0	0
Dentist	61	Female	1 or more	0	0	1	5	3	1	1	0	0	0	0	0	0	0	0	0	0	0	3	yes	1	0	0	0	0	0	0	0	0	0	0	0	0	0	5	5	5	0	1	1	0	0	0	0	0	0
Dentist		Female	1 or more	0	1	0	2	2	0	1	0	0	0	0	0	0	0	0	0	0	0	5	yes	1	0	0	0	0	0	0	0	0	0	0	0	0	0	5	0	0	10	0	0	1	0	0	0	0	0
Dentist	37	Female	1 or more	0	1	0	3	2	0	1	0	0	0	0	0	0	0	0	0	0	0	4	don't know	1	0	0	0	0	0	0	0	0	0	0	0	0	0	7	6	3	7	0	0	0	0	0	0	0	0
Dentist	48	Male	1 or more	0	1	0	1	1	0	1	0	0	0	0	0	0	0	0	0	0	0	4	yes	0	0	0	0	0	1	0	0	0	0	0	0	0	0	5	5	8	9	0	0	0	0	0	0	0	0
Dentist	27	Female	None	0	0	1	5	7	15	1	0	0	0	0	0	0	0	0	0	0	0	2	yes	1	0	0	0	0	0	0	0	0	0	0	0	0	0	10	10	10	5	0	0	0	0	0	0	0	0
Dentist	43	Female	1 or more	0	1	0	1	1	0	1	0	0	0	0	0	0	0	0	0	0	0	4	yes	1	0	0	0	0	0	0	0	0	0	0	0	0	0	4	0	10	8	0	0	0	0	0	0	0	0
Dentist	62	Male	None	0	1	0	1	1	1	1	0	0	0	0	0	0	0	0	0	0	0	3	don't know	0	1	0	0	0	0	0	0	0	0	0	0	0	0	10	10	10	10	0	0	1	0	0	0	0	0
Dentist	42	Male	1 or more	0	1	0	2	1	0	1	1	1	1	1	1	1	1	1	0	0	0	4	yes	1	0	0	0	0	0	0	0	0	0	0	0	0	0	7	2	5	9	0	0	0	0	0	0	0	0
Dentist	47	Male	1 or more	0	1	0	3	3	0	1	0	0	0	0	0	0	0	0	0	0	0	6	yes	1	0	0	0	0	0	0	0	0	0	0	0	0	0	1	1	4	4	0	0	0	0	0	0	0	0
Dentist		Female	1 or more	0	1	0	2	1	1	1	0	0	0	0	1	0	1	0	0	0	0	6	don't know	0	0	0	0	0	0	1	0	0	0	0	0	0	0	3	3	5	1	0	0	1	0	0	0	0	0
Dentist	47	Male	1 or more	0	1	0	35	2	0	1	0	0	0	0	0	0	0	0	0	0	0	5	yes	1	0	0	0	0	0	0	0	0	0	0	0	0	0	0	0	0	10	0	0	0	0	0	0	0	0
Dentist	56	Male	1 or more	0	1	0	2	2	1	1	0	0	0	0	1	1	1	0	0	0	0	3	yes	0	0	1	0	0	0	0	0	0	0	0	0	0	0	5	8	5	10	0	0	1	0	0	0	0	0
Dentist	48	Male	1 or more	0	1	0	1	1	1	1	0	0	0	0	0	0	0	0	0	0	0	5	don't know	0	0	0	0	0	0	0	0	1	0	0	0	0	0	9	6	8	10	0	0	1	0	0	0	0	0
Dentist	47	Male	None	0	1	0	3	2	0	1	0	0	0	0	0	0	0	1	0	0	0	2	yes	0	1	0	0	0	0	1	0	0	0	0	0	0	0	7	3	7	9	0	0	0	0	0	0	0	0
Dentist	60	Male	None	0	1	0	2	2	0	1	0	0	0	0	0	0	0	0	0	0	0	2	yes	0	0	0	0	0	1	0	0	0	0	0	0	0	0	5	6	6	2	0	0	0	0	0	0	0	0
Dentist	27	Female	None	0	1	0	5	5	3	1	0	0	0	0	0	0	0	0	0	0	0	4	yes	1	0	0	0	0	0	0	0	0	0	0	0	0	0	5	2	8	8	0	0	0	0	0	0	1	0
Dentist	60	Male	None	0	1	0	3	4	1	1	0	0	0	0	0	0	0	0	0	0	0	2	don't know	0	0	0	0	1	0	0	0	0	0	0	0	0	0	2	2	4	3	0	0	0	0	0	0	0	0
Dentist	26	Female	1 or more	0	1	0	3	2	0	1	0	0	0	0	0	0	0	0	0	0	0	3	yes	1	0	0	0	0	0	0	0	0	0	0	0	0	0	8	8	10	9	0	0	0	0	0	0	0	0
Dentist	57	Male	1 or more	0	1	0	3	4	1	0	0	0	0	0	0	0	1	1	0	0	0	4	don't know	1	0	0	0	0	0	0	0	0	0	0	0	0	0	5	6	9	7	0	0	0	0	0	0	0	0
Dentist	36	Female	None	0	1	0	2	5	1	0	1	0	0	0	0	0	0	0	0	0	0	2	yes	1	0	0	0	0	0	0	0	0	0	0	0	0	0	3	0	2	6	0	1	0	0	0	0	0	0
Dentist	41	Male	1 or more	0	1	0	3	2	0	1	0	0	0	0	0	0	0	0	0	0	0	4	no	1	0	0	0	0	0	0	0	0	0	0	0	0	0	2	1	2	1	0	1	0	0	0	0	0	0
Dentist	26	Female	None	0	1	0	7	6	1	0	0	1	0	0	0	0	0	0	0	0	0	4	yes	1	0	0	0	0	0	0	0	0	0	0	0	0	0	7	3	8	8	0	1	0	0	0	0	0	0
Dentist	45	Female	1 or more	0	1	0	3	4	0	1	0	0	0	0	0	0	0	0	0	0	0	4	yes	1	0	0	0	0	0	0	0	0	0	0	0	0	0	3	1	2	6	0	0	0	0	0	0	0	0
Dentist		Female	None	1	1	0	12	6	6	0	0	0	0	0	0	0	0	1	0	0	0	2	yes	1	0	0	0	0	0	0	0	0	0	0	0	0	0	4	0	7	9	0	0	0	0	0	0	0	0
Dentist	45	Female	1 or more	0	1	0	1	1	0	1	0	1	0	0	0	0	1	0	1	0	0	3	yes	0	1	0	0	0	0	1	0	0	0	0	0	0	0	6	8	8	8	0	0	0	0	0	0	0	0
Dentist	33	Female	1 or more	1	0	0	80	20	20	0	0	1	0	0	0	0	0	0	0	0	0	5	don't know	0	0	0	0	0	0	0	0	0	0	0	0	0	1	4	5	6	3	0	0	0	0	0	0	0	0
Dentist	36	Male	1 or more	0	1	0	2	1	0	1	0	0	0	0	0	0	0	0	0	0	0	4	yes	1	0	0	0	0	0	0	0	0	0	0	0	0	0	5	2	7	7	0	0	0	0	0	0	0	0
Dentist	29	Female	1 or more	0	1	0	2	0	1	1	0	0	0	0	0	0	0	0	0	0	0	3	no	1	0	0	0	0	0	0	0	0	0	0	0	0	0	7	5	8	7	0	0	0	0	0	0	0	0
Dentist	42	Female	1 or more	0	1	0	3	5	2	0	0	0	0	0	0	0	0	1	0	0	0	5	yes	0	1	0	0	0	0	0	0	0	0	0	0	0	0	5	5	8	7	0	0	0	0	0	0	0	0
Dentist	57	Male	None	0	1	0	1	1	0	1	0	0	0	0	0	0	0	0	0	0	0	4	don't know	1	0	0	0	0	0	0	0	0	0	0	0	0	0	7	4	5	8	0	0	1	0	0	0	0	0
Dentist	42	Female	1 or more	0	1	0	1	0	0	1	0	0	0	0	0	0	0	0	0	0	0	3	don't know	1	0	0	0	0	0	0	0	0	0	0	0	0	0	5	8	10	8	0	0	0	0	0	0	0	0
Dentist	46	Male	1 or more	0	1	0	3	7	5	0	1	0	0	0	0	0	0	0	0	0	0	5	yes	0	0	0	0	1	0	0	0	0	0	0	0	0	0	6	2	5	9	0	0	0	0	0	0	0	0
Dentist	65	Female	None	0	1	0	2	2	0	1	0	0	0	0	0	0	0	0	0	0	0	2	don't know	1	0	0	0	0	0	0	0	0	0	0	0	0	0	6	4	4	6	0	0	0	0	0	0	0	0
Dentist		Female	1 or more	0	1	0	1	1	0	1	0	0	0	0	0	0	0	0	0	0	0	5	yes	0	1	0	0	0	0	0	0	0	0	0	0	0	0	7	7	8	8	0	0	0	0	0	0	0	0
Dentist	40	Female	1 or more	0	1	0	5	4	2	1	1	0	0	0	0	0	0	0	0	0	0	3	yes	1	0	0	0	0	0	0	0	0	0	0	0	0	0	6	0	3	7	0	0	0	0	0	0	0	0
Dentist	43	Male	1 or more	0	1	0	4	11	0	0	0	0	0	0	0	0	1	1	0	0	0	4	yes	0	1	0	0	0	0	0	0	0	0	0	0	0	0	5	2	2	4	0	0	0	0	0	0	0	0
Dentist	45	Male	1 or more	0	1	0	2	5	1	0	1	0	0	0	0	0	0	0	0	0	0	4	yes	1	0	0	0	0	0	0	0	0	0	0	0	0	0	5	2	6	5	0	0	0	0	0	0	0	0
Dentist	40	Male	None	1	1	0	5	6	4	1	0	0	0	0	0	0	0	1	0	0	0	2	yes	1	0	0	0	0	0	0	0	0	0	0	0	0	0	2	2	5	8	0	0	0	0	0	0	0	0
Dentist	66	Male	None	0	1	0	2	2	0	1	0	0	0	0	0	0	0	0	0	0	0	2	yes	1	0	0	0	0	0	0	0	0	0	0	0	0	0	1	1	8	5	0	0	0	0	0	0	0	0
Dentist	33	Female	None	0	1	0	1	1	0	1	0	0	0	0	0	0	0	0	0	0	0	1	yes	0	0	0	0	0	0	0	0	0	0	1	0	0	0	8	6	8	10	0	1	0	0	0	0	0	0
Dentist	31	Male	None	1	0	0	1	15	2	1	0	0	0	0	0	0	0	0	0	0	0	2	don't know	1	0	0	0	0	0	0	0	0	0	0	0	0	0	1	0	5	0	0	0	0	0	0	0	0	0
Dentist	47	Female	1 or more	0	1	0	2	2	0	1	0	0	0	0	0	0	1	1	0	0	0	2	yes	1	0	0	0	0	0	0	0	0	0	0	0	0	0	8	6	8	8	0	0	0	0	0	0	0	0
Dentist	33	Female	1 or more	0	1	0	4	2	2	1	0	0	0	0	0	0	0	0	0	0	0	3	yes	1	0	0	0	0	0	0	0	0	0	0	0	0	0	7	6	7	8	0	0	0	0	0	0	0	0
Dentist	50	Male	1 or more	0	1	0	3	4	1	1	0	0	0	1	1	0	1	1	0	0	0	5	yes	1	0	0	0	0	0	0	0	0	0	0	0	0	0	6	3	7	8	0	0	0	0	0	1	0	1
Dentist	30	Female	1 or more	0	1	0	4	4	0	1	0	0	0	0	0	0	0	0	0	0	0	3	yes	0	0	0	0	0	0	0	0	0	0	1	0	1	0	7	5	5	6	0	0	0	0	0	0	1	0
Dentist	60	Male	None	1	1	0	4	5	2	0	1	0	0	0	0	0	0	0	0	0	0	2	yes	1	0	0	0	0	0	0	0	0	0	0	0	0	0	0	0	0	1	0	0	0	0	0	0	0	1
Dentist	37	Female	None	1	0	0	300	50	10	0	0	0	0	0	0	0	1	0	0	0	0	1	don't know	1	0	0	0	0	0	0	0	0	0	0	0	0	0	6	5	8	5	1	0	0	1	0	0	0	0
Dentist	65	Female	None	1	0	0	20	5	5	0	0	0	0	0	0	0	1	0	0	0	0	2	yes	1	0	0	0	0	0	0	0	0	0	0	0	0	0	1	1	5	0	0	0	0	0	0	0	0	0
Dentist	33	Male	1 or more	0	1	0	4	4	2	1	0	0	0	0	0	0	0	1	0	0	0	3	yes	1	0	0	0	0	0	0	0	0	0	0	0	0	0	7	7	8	8	0	0	1	0	0	0	0	0
Dentist	41	Male	1 or more	0	1	0	5	5	0	1	0	1	1	1	1	0	1	0	0	0	0	4	yes	1	0	0	0	0	0	0	0	0	0	0	0	0	0	5	5	8	10	0	0	0	0	0	0	0	0
Dentist	59	Female	None	0	0	1	5	4	2	1	0	0	0	0	0	0	0	0	0	0	0	3	yes	0	1	0	0	0	0	1	0	0	0	0	0	0	0	5	5	8	7	0	0	0	0	0	0	0	0
Dentist	29	Female	None	0	1	0	2	2	1	1	0	1	0	0	0	0	0	0	1	0	0	2	yes	1	0	0	0	0	0	0	0	0	0	0	0	0	0	6	1	5	5	0	0	0	0	0	0	0	0
Dentist	41	Female	1 or more	0	1	0	2	1	0	1	0	0	0	0	0	0	0	0	0	0	0	3	yes	1	0	0	0	0	0	0	0	0	0	0	0	0	0	7	5	8	6	1	1	0	0	0	0	0	0
Dentist	29	Female	1 or more	0	1	0	3	3	2	1	0	0	0	0	0	0	0	0	0	0	0	4	yes	1	0	0	0	0	0	0	0	0	0	0	0	0	0	5	3	6	8	0	0	0	0	0	0	0	0
Dentist	58	Female	1 or more	0	1	0	3	3	2	0	1	0	0	0	0	0	0	0	0	0	0	4	don't know	0	0	0	0	0	1	0	0	0	0	0	0	0	0	6	6	6	7	0	0	0	1	0	0	0	0
Dentist	46	Male	1 or more	0	1	0	2	1	1	1	0	0	0	0	0	0	0	0	0	0	0	3	don't know	1	0	0	0	0	0	0	0	0	0	0	0	0	0	5	6	6	8	0	0	0	0	0	0	0	0
Dentist	35	Female	1 or more	0	1	0	3	3	1	1	0	0	0	0	0	0	0	0	0	0	0	4	don't know	1	0	0	0	0	0	0	0	0	0	0	0	0	0	7	5	8	9	0	0	0	0	0	0	0	0
Dentist	58	Female	None	0	1	0	3	3	0	1	0	0	0	0	0	0	1	0	0	0	0	2	yes	0	0	1	0	0	0	0	0	0	0	0	0	0	0	8	8	8	5	0	0	0	0	0	0	0	1
Dentist	45	Female	1 or more	0	1	0	1	1	0	1	0	0	0	1	0	0	0	0	0	0	0	4	yes	1	0	0	0	0	0	0	0	0	0	0	0	0	0	7	4	6	9	0	0	0	0	0	0	0	0
Dentist	63	Male	None	0	1	0	10	4	2	1	0	0	0	0	0	0	0	0	0	0	0	2	yes	0	0	0	0	1	0	0	0	0	0	0	0	0	0	3	3	3	6	0	0	0	0	0	0	1	0
Dentist	48	Male	1 or more	0	1	0	1	3	0	1	0	0	0	0	1	1	1	1	0	0	0	3	yes	1	0	0	0	0	0	0	0	0	0	0	0	0	0	7	5	9	7	0	1	0	0	0	0	0	0
Dentist	47	Female	1 or more	0	1	0	1	1	0	1	0	0	0	0	0	0	1	0	0	0	0	5	yes	0	0	0	0	1	0	0	0	0	0	0	0	0	0	6	6	6	6	0	0	0	0	0	0	0	0
Dentist	64	Female	None	0	1	0	2	2	0	1	0	0	0	0	0	0	0	0	0	0	0	2	yes	1	0	0	0	0	0	0	0	0	0	0	0	0	0	5	5	7	7	0	0	1	0	0	0	0	0
Dentist	58	Female	1 or more	0	1	0	2	2	0	1	0	0	0	0	0	0	0	0	0	0	0	3	yes	0	0	1	0	0	0	0	0	0	0	0	0	0	0	5	4	6	8	1	0	0	0	0	0	0	0
Dentist	33	Female	1 or more	0	1	0	5	4	1	1	0	0	0	0	0	0	0	0	0	0	0	5	yes	1	0	0	0	0	0	0	0	0	0	0	0	0	0	5	5	8	7	0	0	0	0	0	0	0	0
Dentist	46	Male	1 or more	0	1	0	5	6	1	1	1	0	0	0	1	0	1	1	0	0	0	6	yes	1	0	0	0	0	0	0	0	0	0	0	0	0	0	3	3	2	4	0	0	0	0	0	0	0	0
Dentist	47	Female	1 or more	0	1	0	4	10	0	1	0	0	0	0	0	0	0	0	0	0	0	4	yes	0	1	0	0	0	0	0	0	0	0	0	0	0	0	10	10	10	10	0	0	1	0	0	1	0	0
Dentist	45	Female	1 or more	0	1	0	5	4	4	0	0	0	0	0	0	0	0	1	0	0	0	3	yes	1	0	0	0	0	0	0	0	0	0	0	0	0	0	9	3	9	3	0	0	0	0	0	0	0	0
Dentist	35	Female	1 or more	0	1	0	4	3	0	1	0	0	0	0	0	0	0	0	0	0	0	4	don't know	1	0	0	0	0	0	0	0	0	0	0	0	0	0	8	4	8	9	0	0	0	0	0	0	0	0
Dentist		Female	None	0	1	0	2	0	0	1	0	0	0	0	0	0	0	0	0	0	0	4	yes	1	0	0	0	0	0	0	0	0	0	0	0	0	0	5	3	3	8	0	0	1	0	0	0	0	0
Dentist	37	Male	None	0	1	0	1	1	0	1	0	0	0	0	0	0	0	0	0	0	0	1	no	1	0	0	0	0	0	0	0	0	0	0	0	0	0	0	2	4	6	0	0	0	0	0	0	1	0
Dentist	29	Male	None	1	1	0	6	6	1	1	0	0	0	0	0	0	0	0	0	0	0	2	yes	0	0	0	0	1	0	0	0	0	0	0	0	0	0	2	2	4	3	0	0	0	0	0	0	0	0
Dentist	40	Female	1 or more	0	1	0	1	1	0	1	0	0	0	0	0	0	0	0	0	0	0	4	yes	1	0	0	0	0	0	0	0	0	0	0	0	0	0	8	1	10	10	0	0	0	0	0	0	0	0
Dentist	29	Female	1 or more	0	1	0	3	3	2	1	0	0	0	0	0	0	0	0	0	0	0	3	yes	0	0	0	0	0	0	0	0	0	0	0	0	0	1	7	3	5	8	0	0	1	0	0	0	0	0
Dentist	31	Male	1 or more	0	1	0	2	2	0	1	0	0	0	0	0	0	1	0	0	0	0	3	yes	1	0	0	0	0	0	0	0	0	0	0	0	0	0	8	8	5	9	0	0	0	0	0	0	0	0
Dentist	40	Female	1 or more	0	1	0	2	2	0	1	0	0	0	0	0	0	0	0	0	0	0	4	yes	1	0	0	0	0	0	0	0	0	0	0	0	0	0	7	5	5	9	0	0	0	0	0	0	0	0
Dentist		Male	None	0	1	0	3	3	0	1	0	0	0	0	0	0	0	0	0	0	0	2	yes	1	0	0	0	0	0	0	0	0	0	0	0	0	0	2	3	5	6	0	0	0	0	0	0	0	0
Dentist	58	Male	1 or more	0	1	0	2	0	1	1	0	0	1	1	1	0	1	0	0	0	0	5	yes	1	0	0	0	0	0	0	0	0	0	0	0	0	0	6	2	8	9	0	0	0	0	0	1	0	1
Dentist	62	Female	1 or more	0	0	1	6	10	4	1	0	0	0	0	0	0	0	0	0	1	1	2	don't know	0	0	0	0	0	0	1	0	0	0	0	0	0	0	5	5	10	1	0	0	1	0	0	1	1	0
Dentist	35	Female	1 or more	0	1	0	2	1	0	1	0	0	0	0	0	0	0	0	0	0	0	3	yes	1	0	0	0	0	0	0	0	0	0	0	0	0	0	6	4	8	10	0	0	0	0	0	0	0	1
Dentist		Female	1 or more	0	1	0	25	0	1	1	0	0	0	0	0	0	0	0	0	0	0	3	yes	1	0	0	0	0	0	0	0	0	0	0	0	0	0	7	5	6	8	0	0	0	0	0	0	0	0
Dentist	26	Male	None	0	1	0	4	7	1	1	0	0	0	0	0	0	0	0	0	0	0	2	yes	1	0	0	0	0	0	0	0	0	0	0	0	0	0	2	2	7	2	0	1	0	0	1	0	0	0
Dentist		Male	1 or more	0	1	0	4	4	1	1	0	0	0	0	0	0	0	0	0	0	0	4	yes	1	0	0	0	0	0	0	0	0	0	0	0	0	0	7	6	6	9	0	0	0	0	0	0	0	0
Dentist	36	Male	None	1	1	0	2	1	0	1	0	0	1	0	1	0	0	0	0	0	0	2	yes	1	0	0	0	0	0	0	0	0	0	0	0	0	0	4	2	5	5	0	0	0	0	0	0	0	0
Dentist	37	Female	1 or more	0	1	0	2	2	0	1	0	0	0	0	0	0	0	0	0	0	0	4	yes	1	0	0	0	0	0	0	0	0	0	0	0	0	0	4	4	4	8	0	0	0	0	0	0	0	0
Dentist	35	Female	1 or more	0	1	0	1	1	0	1	0	0	0	0	0	0	1	0	0	0	0	3	yes	1	0	0	0	0	0	0	0	0	0	0	0	0	0	3	3	3	3	0	0	0	0	0	0	0	0
Dentist	52	Female	1 or more	0	1	0	1	2	0	1	0	0	0	0	0	0	0	0	0	0	0	3	yes	1	0	0	0	0	0	0	0	0	0	0	0	0	0	6	3	6	6	0	0	1	0	0	0	0	0
Dentist	27	Female	None	1	1	0	3	2	0	1	0	0	0	0	0	0	1	0	0	0	0	1	yes	0	0	0	0	0	0	0	0	0	0	0	0	0	0	6	3	6	8	0	0	0	0	0	0	0	0
Dentist	27	Female	None	0	1	0	2	2	1	1	0	0	0	0	1	0	1	1	0	0	0	2	no	1	0	0	0	0	0	0	0	0	0	0	0	0	0	3	4	6	6	0	0	0	0	0	0	0	0
Dentist	47	Female	None	0	1	0	1	1	0	1	0	0	0	0	0	0	0	0	0	0	0	1	yes	1	0	0	0	0	0	0	0	0	0	0	0	0	0	7	5	5	9	0	0	0	1	0	0	0	0
Dentist	27	Male	None	0	1	0	11	14	4	1	0	0	0	0	0	0	0	0	0	0	0	2	don't know	0	1	0	0	0	0	0	0	0	0	0	1	0	0	2	4	8	8	0	0	0	0	0	0	0	0
Dentist	54	Male	1 or more	0	1	0	2	1	1	1	0	0	0	0	0	0	0	0	0	0	0	4	yes	0	1	0	0	0	0	0	0	0	0	0	0	0	0	7	5	8	9	0	0	1	0	0	0	0	0
Dentist	53	Female	None	0	1	0	1	1	0	1	0	0	0	0	0	0	0	0	0	0	0	2	don't know	0	0	0	0	1	0	0	0	1	0	0	0	0	0	5	6	5	7	0	0	1	0	0	0	0	0
Dentist	36	Male	1 or more	0	1	0	3	3	1	1	0	0	0	0	0	0	0	0	0	0	0	3	yes	0	0	0	0	1	0	0	0	0	0	0	0	0	0	5	4	7	9	0	0	0	0	0	0	0	0
Dentist	41	Female	1 or more	0	1	0	15	6	1	1	0	0	0	0	0	0	0	0	0	0	0	4	yes	1	0	0	0	0	0	0	0	0	0	0	0	0	0	0	0	0	7	0	0	0	0	0	0	0	0
Dentist	32	Female	1 or more	0	1	0	3	3	1	1	0	0	0	0	0	0	0	0	0	0	0	4	yes	1	0	0	0	0	0	0	0	0	0	0	0	0	0	3	1	6	7	0	0	0	0	0	0	0	0
Dentist	40	Male	1 or more	0	1	0	3	3	1	1	0	0	0	0	0	0	0	1	0	0	0	4	yes	1	0	0	0	0	0	0	0	0	0	0	0	0	0	6	2	3	8	0	0	0	0	0	0	0	0
Dentist	72	Female	None	0	1	0	1	1	0	1	0	0	0	0	0	0	0	0	0	0	0	2	no	0	0	0	0	0	0	0	0	0	0	0	1	0	0	0	0	8	7	0	0	0	0	0	0	0	0
Dentist	35	Female	1 or more	0	0	1	27	40	4	1	0	0	0	0	0	0	0	0	0	0	0	3	yes	1	0	0	0	0	0	0	0	0	0	0	0	0	0	7	5	4	1	0	0	0	0	0	0	0	0
Dentist	43	Male	1 or more	0	1	0	2	3	1	0	0	0	0	1	0	0	0	0	0	0	0	5	yes	1	0	0	0	0	0	0	0	0	0	0	0	0	0	3	1	5	6	0	0	0	1	0	0	0	0
Dentist	52	Male	1 or more	0	1	0	3	2	0	1	0	0	0	0	0	0	0	0	1	0	0	4	yes	1	0	0	0	0	0	0	0	0	0	0	0	0	0	10	0	3	10	0	0	0	0	0	0	0	0
Dentist	51	Male	1 or more	0	1	0	3	3	0	1	0	0	1	1	1	0	0	0	0	0	0	4	yes	1	0	0	0	0	0	0	0	0	0	0	0	0	0	6	5	8	5	0	0	0	0	0	0	0	0
Dentist	43	Male	1 or more	0	1	0	4	4	1	1	0	0	0	0	0	0	0	0	0	0	0	4	don't know	1	0	0	0	0	0	0	0	0	0	0	0	0	0	2	2	2	2	0	0	0	0	0	0	0	0
Dentist	62	Male	None	0	0	1	4	6	0	1	0	0	0	1	0	0	0	0	0	0	0	2	yes	1	0	0	0	0	0	0	0	0	0	0	0	0	0	4	4	8	4	0	0	0	0	0	0	0	0
Dentist	36	Female	1 or more	0	1	0	3	2	0	1	0	0	0	0	0	0	0	0	0	0	0	4	yes	0	1	0	0	0	0	0	0	0	0	0	0	0	0	5	4	5	7	0	0	0	0	0	0	0	0
Dentist	32	Female	1 or more	1	0	0	8	5	4	0	0	1	0	0	1	0	0	0	0	0	0	4	yes	0	0	0	1	0	0	0	0	0	0	0	0	0	0	5	5	10	3	1	0	0	0	0	0	0	0
Dentist	38	Female	1 or more	0	1	0	4	4	1	1	0	0	0	0	1	0	1	1	0	0	0	4	yes	1	0	0	0	0	0	0	0	0	0	0	0	0	0	7	4	7	9	0	0	0	0	0	0	0	0
Dentist	43	Female	1 or more	0	1	0	6	11	1	1	0	0	0	0	1	0	1	1	0	0	0	4	yes	1	0	0	0	0	0	0	0	0	0	0	0	0	0	4	2	6	6	0	0	0	0	0	0	0	0
Dentist	44	Male	1 or more	0	1	0	3	1	1	0	0	0	0	0	0	0	1	0	0	0	0	4	yes	1	0	0	0	0	0	0	0	0	0	0	0	0	0	6	3	3	8	1	1	0	0	0	0	0	0
Dentist	55	Female	None	0	0	1	3	6	1	1	0	0	0	0	0	0	0	0	0	0	0	3	don't know	0	0	0	0	0	0	0	0	0	0	0	0	0	0	4	6	7	0	0	0	0	0	0	0	0	0
Dentist	27	Female	None	1	0	0	50	10	7	0	1	0	0	0	0	0	0	0	0	0	0	1	yes	1	0	0	0	0	0	0	0	0	0	0	0	0	0	6	6	9	3	0	1	0	1	0	0	0	0
Dentist	56	Male	None	0	1	0	6	0	0	1	0	0	0	0	0	0	0	0	0	0	0	1	don't know	1	0	0	0	0	0	0	0	0	0	0	0	0	0	7	6	8	9	0	0	0	0	1	0	0	0
Dentist	67	Male	1 or more	0	1	0	2	2	1	1	0	0	0	0	0	0	0	0	0	0	0	3	yes	1	0	0	0	0	0	0	0	0	0	0	0	0	0	4	4	10	8	0	0	0	0	0	0	0	1
Dentist	59	Male	None	0	1	0	4	5	5	0	0	0	0	0	0	0	0	1	0	0	0	4	yes	1	0	0	0	0	0	0	0	0	0	0	0	0	0	8	3	4	8	0	0	0	1	0	0	0	0
Dentist	36	Female	1 or more	0	1	0	2	2	0	1	0	0	0	0	0	0	0	0	0	0	0	4	yes	1	0	0	0	0	0	0	0	0	0	0	0	0	0	6	5	7	8	0	0	0	0	0	0	0	0
Dentist	40	Male	None	0	0	1	10	5	5	1	0	0	0	0	0	0	0	0	0	0	0	1	yes	0	1	0	0	0	0	0	0	0	0	0	0	0	0	8	8	8	8	0	1	0	0	0	0	0	0
Dentist	28	Male	None	0	1	0	2	1	0	1	0	1	1	1	1	0	1	1	1	0	0	2	yes	1	0	0	0	0	0	0	0	0	0	0	0	0	0	3	1	3	6	0	1	0	0	0	0	0	0
Dentist	60	Male	None	0	1	0	2	2	0	1	0	0	0	0	0	0	0	0	0	0	0	2	yes	1	0	0	0	0	0	0	0	0	0	0	0	0	0	7	6	6	7	0	0	0	0	0	0	0	0
Dentist		Male	1 or more	0	1	0	1	1	0	1	0	0	0	0	0	0	0	0	0	0	0	5	yes	1	0	0	0	0	0	0	0	0	0	0	0	0	0	2	2	2	3	0	0	1	0	0	0	0	1
Dentist	56	Female	None	0	1	0	1	0	0	1	0	0	0	0	0	0	0	0	0	0	0	2	yes	1	0	0	0	0	0	0	0	0	0	0	0	0	0	8	7	7	9	0	0	0	0	0	0	0	0
Dentist	59	Female	None	0	1	0	1	1	0	1	0	0	0	0	0	0	0	0	0	0	0	2	yes	1	0	0	0	0	0	0	0	0	0	0	0	0	0	5	1	4	9	0	0	0	0	0	0	0	0
Dentist	50	Female	1 or more	0	1	0	1	1	0	0	0	1	0	0	0	0	0	0	0	0	0	5	yes	1	0	0	0	0	0	0	0	0	0	0	0	0	0	2	1	2	3	1	1	0	0	0	0	0	0
Dentist	59	Male	None	0	1	0	1	1	0	1	0	0	0	0	0	0	0	0	0	0	0	2	yes	0	0	1	0	0	0	0	0	0	0	0	0	0	0	7	5	5	8	0	0	0	0	0	0	0	0
Dentist	37	Male	1 or more	0	1	0	1	1	0	1	0	0	0	1	0	0	0	0	0	0	0	5	yes	1	0	0	0	0	0	0	0	0	0	0	0	0	0	5	5	7	8	0	0	0	0	0	0	0	0
Dentist	49	Female	None	0	1	0	2	1	0	1	0	0	0	0	0	0	0	0	0	0	0	1	don't know	0	0	0	0	0	0	0	0	0	0	0	0	0	0	7	7	0	8	0	0	0	1	0	0	0	0
Dentist	41	Male	1 or more	0	1	0	2	1	1	1	0	1	1	1	1	0	1	1	0	0	0	4	don't know	1	0	0	0	0	0	0	0	0	0	0	0	0	0	7	8	8	8	0	0	0	0	0	0	0	1
Dentist	32	Female	None	0	1	0	2	1	1	0	0	0	0	0	0	0	1	0	0	0	0	2	yes	0	0	0	0	0	0	0	0	0	0	0	0	0	1	5	2	7	10	0	1	0	0	0	0	0	0
Dentist	40	Male	1 or more	0	1	0	5	3	0	1	0	0	0	0	0	0	1	0	0	0	0	5	yes	1	0	0	0	0	0	0	0	0	0	0	0	0	0	6	2	6	7	0	0	0	0	0	0	0	0
Dentist	36	Female	None	0	1	0	3	3	1	0	0	0	0	0	0	0	1	0	0	0	0	1	don't know	1	0	0	0	0	0	0	0	0	0	0	0	0	0	8	8	10	4	0	0	0	0	1	0	0	1
Dentist	72	Male	None	0	1	0	2	2	0	1	0	0	0	0	0	0	1	1	0	0	0	2	yes	0	0	1	0	0	0	1	0	0	0	0	0	0	0	2	3	3	1	0	0	0	0	0	0	0	0
Dentist	31	Male	None	0	1	0	2	3	0	1	0	1	1	1	1	0	1	1	0	0	0	1	yes	1	0	0	0	0	0	0	0	0	0	0	0	0	0	2	2	4	7	0	0	0	0	0	0	0	0
Dentist	45	Female	1 or more	0	1	0	2	2	1	1	0	1	1	1	1	0	1	1	0	0	0	4	yes	1	0	0	0	0	0	0	0	0	0	0	0	0	0	1	0	0	5	0	0	0	0	0	0	0	0
Dentist	58	Female	1 or more	0	1	0	2	1	0	1	0	0	0	0	0	1	0	0	0	0	0	2	yes	1	0	0	0	0	0	0	0	0	0	0	0	0	0	5	1	10	8	1	1	0	0	0	0	0	1
Dentist	42	Male	1 or more	0	1	0	2	2	1	1	0	0	0	1	0	0	0	1	0	0	0	4	yes	0	1	0	0	0	0	0	0	0	0	0	0	0	0	8	7	9	9	0	0	1	0	0	0	0	0
Dentist	45	Female	1 or more	0	0	1	10	8	5	0	1	0	0	0	0	0	0	0	0	0	0	4	yes	1	0	0	0	0	0	0	0	0	0	0	0	0	0	1	3	5	2	0	0	1	0	0	0	0	0
Dentist	43	Female	1 or more	0	1	0	1	1	0	1	0	0	0	0	0	0	0	0	0	0	0	4	yes	1	0	0	0	0	0	0	0	0	0	0	0	0	0	10	5	10	8	0	0	0	0	0	0	0	0
Dentist	45	Male	1 or more	0	1	0	2	2	0	1	0	0	0	0	1	0	0	1	0	0	0	4	no	1	0	0	0	0	0	0	0	0	0	0	0	0	0	5	7	7	4	0	0	0	0	0	0	0	0
Dentist	58	Male	1 or more	0	1	0	2	3	1	1	1	0	0	0	0	0	0	0	0	0	0	3	yes	1	0	0	0	0	0	0	0	0	0	0	0	0	0	1	2	5	8	0	0	0	0	0	0	0	1
Dentist		Male	1 or more	0	1	0	3	6	1	1	0	0	0	0	0	0	0	1	0	0	0	4	yes	1	0	0	0	0	0	0	0	0	0	0	0	0	0	6	5	8	8	0	0	0	0	0	0	0	0
Dentist	57	Male	1 or more	0	1	0	1	0	0	1	0	0	0	0	0	0	0	0	0	0	0	3	yes	1	0	0	0	0	0	0	0	0	0	0	0	0	0	3	5	5	4	0	0	0	0	0	0	0	0
Dentist	39	Female	1 or more	0	1	0	1	1	1	1	0	0	0	0	0	0	0	0	0	0	0	4	don't know	0	0	0	0	0	1	0	0	0	0	0	0	0	0	8	8	8	8	0	0	0	0	0	0	0	0
Dentist	51	Female	None	0	1	0	1	0	0	1	0	0	1	0	0	0	1	1	0	0	0	2	yes	0	0	0	0	0	1	0	0	0	0	0	0	0	0	6	3	7	9	0	0	0	0	1	0	0	0
Dentist		Male	None	0	1	0	5	14	12	1	0	0	0	0	0	0	0	0	0	0	0	2	yes	0	1	0	0	0	0	0	0	0	0	0	0	0	0	6	4	5	7	0	0	0	0	0	0	0	0
Dentist	60	Male	None	0	1	0	1	1	1	1	0	0	0	0	0	0	0	0	0	0	0	3	yes	0	0	0	0	0	0	1	0	0	0	0	0	0	0	7	3	8	8	0	0	1	0	0	0	0	0
Dentist	46	Male	1 or more	0	1	0	4	5	2	1	0	0	0	1	1	0	1	1	0	0	0	3	yes	0	1	0	0	0	0	0	0	0	0	0	0	0	0	3	1	4	5	0	0	0	0	1	0	0	0
Dentist	62	Female	None	0	1	0	2	1	1	1	0	0	0	0	0	0	0	0	0	0	0	1	don't know	0	0	1	0	0	0	0	0	0	1	0	0	0	0	4	5	8	8	0	0	0	0	0	0	0	0
Dentist	27	Male	None	0	1	0	3	2	0	1	0	0	0	0	0	0	0	0	0	0	0	1	don't know	1	0	0	0	0	0	0	0	0	0	0	0	0	0	3	3	5	5	0	1	0	0	0	0	0	0
Dentist	40	Female	1 or more	0	1	0	1	2	0	0	1	0	0	0	0	0	0	0	0	0	0	4	yes	1	0	0	0	0	0	0	0	0	0	0	0	0	0	6	4	6	3	0	0	0	0	0	0	0	0
Dentist	43	Female	1 or more	0	1	0	3	2	0	1	0	0	0	0	0	0	1	0	0	0	0	4	yes	1	0	0	0	0	0	0	0	0	0	0	0	0	0	8	6	6	10	0	0	0	0	0	0	0	1
Dentist	59	Male	None	0	1	0	2	2	3	1	0	0	0	0	0	0	0	0	0	0	0	4	yes	0	1	0	0	0	0	0	0	0	0	0	0	0	0	5	5	3	8	0	0	1	0	0	0	0	0
Dentist	41	Female	1 or more	0	1	0	1	1	0	1	1	0	0	0	0	0	0	0	0	0	0	4	yes	0	1	0	0	0	0	0	0	0	0	0	0	0	0	3	3	6	5	0	0	0	1	0	0	0	0
Dentist	51	Male	None	0	1	0	8	11	1	1	1	0	0	0	1	0	1	1	0	0	0	3	yes	1	0	0	0	0	0	0	0	0	0	0	0	0	0	7	3	3	9	0	0	0	1	0	0	0	1
Dentist	36	Female	None	0	1	0	1	1	0	1	0	0	0	0	0	0	0	0	0	0	0	1	yes	0	0	0	0	0	0	0	0	0	0	1	0	0	0	4	4	4	8	0	0	0	0	0	0	0	0
Dentist	48	Female	1 or more	0	1	0	4	2	0	1	0	0	1	1	1	0	0	0	0	0	0	4	don't know	1	0	0	0	0	0	0	0	0	0	0	0	0	0	7	0	0	9	0	0	0	0	0	0	0	0
Dentist	59	Female	None	0	1	0	2	1	0	1	0	0	0	0	0	0	0	0	0	0	0	2	yes	1	0	0	0	0	0	0	0	0	0	0	0	0	0	5	3	8	8	0	0	0	0	0	0	0	0
Dentist	56	Male	1 or more	0	1	0	1	1	0	1	0	0	0	0	0	0	0	0	0	0	0	4	yes	1	0	0	0	0	0	0	0	0	0	0	0	0	0	0	0	0	7	0	0	0	0	0	0	1	0
Dentist	53	Female	1 or more	0	1	1	7	5	3	1	0	0	0	0	0	1	0	0	0	0	0	3	yes	1	0	0	0	0	0	0	0	0	0	0	0	0	0	3	3	5	7	0	1	1	0	0	0	0	0
Dentist	43	Male	1 or more	0	1	0	1	2	0	1	0	0	0	0	0	0	0	0	0	0	0	5	yes	1	0	0	0	0	0	0	0	0	0	0	0	0	0	4	2	5	6	0	0	0	0	0	0	0	1
Dentist	50	Male	1 or more	0	1	0	2	2	0	1	0	0	0	0	0	0	0	0	0	0	0	6	yes	1	0	0	0	0	0	0	0	0	0	0	0	0	0	4	4	6	4	0	0	1	0	0	0	0	0
Dentist	58	Male	1 or more	0	1	0	2	1	0	1	0	0	0	0	0	0	0	0	0	0	0	4	yes	0	0	1	0	0	1	0	0	0	0	0	0	0	0	9	10	10	10	0	0	1	0	0	0	0	0
Dentist	45	Female	1 or more	0	1	0	1	1	1	1	0	0	0	0	0	0	0	0	0	0	0	4	yes	1	0	0	0	0	0	0	0	0	0	0	0	0	0	4	0	3	7	0	0	0	0	0	0	0	0
Dentist	48	Female	1 or more	0	1	0	2	2	0	1	0	0	0	0	0	0	0	0	0	0	0	4	don't know	0	1	0	0	0	0	0	0	0	0	0	0	0	0	7	9	10	5	0	0	1	0	0	0	0	0
Dentist	46	Female	1 or more	0	1	0	1	1	1	1	1	0	0	0	0	0	0	0	0	0	0	4	yes	1	0	0	0	0	0	0	0	0	0	0	0	0	0	4	4	7	7	0	0	0	0	0	0	0	0
Dentist	26	Female	None	0	0	1	1	1	1	1	0	0	0	0	0	0	0	0	0	0	0	2	yes	1	0	0	0	0	0	0	0	0	0	0	0	0	0	6	2	10	6	1	1	0	1	0	0	0	0
Dentist	56	Female	None	0	1	0	2	1	0	1	0	0	0	0	0	0	0	0	0	0	0	2	don't know	0	0	1	0	0	0	0	0	0	0	0	0	0	0	6	6	7	10	0	0	1	0	0	0	0	0
Dentist	37	Female	1 or more	0	1	0	3	3	1	0	0	1	0	0	0	0	0	0	0	0	0	4	yes	1	1	0	0	0	0	0	0	0	0	0	0	0	0	8	8	10	10	0	0	0	1	1	0	0	0
Dentist	59	Female	None	0	0	1	35	50	20	1	0	0	0	0	0	0	0	0	0	0	0	1	yes	1	0	0	0	0	0	0	0	0	0	0	0	0	0	7	7	7	9	0	1	0	1	0	0	0	0
Dentist	28	Female	None	0	0	1	3	3	1	1	0	1	1	1	1	0	1	0	0	0	0	1	yes	1	0	0	0	0	0	0	0	0	0	0	0	0	0	7	5	9	6	0	1	1	0	1	0	0	0
Dentist	57	Female	1 or more	0	1	0	1	1	0	1	0	0	0	0	0	0	0	0	0	0	0	4	no	1	0	0	0	0	0	0	0	0	0	0	0	0	0	7	3	7	4	0	0	1	0	0	0	0	0
Dentist	26	Female	None	0	1	0	2	1	1	1	0	1	0	0	1	0	0	0	0	0	0	2	don't know	0	1	0	0	0	0	0	0	0	0	0	0	0	0	6	7	9	5	0	0	0	0	0	0	0	0
Dentist	44	Female	1 or more	0	1	0	3	3	1	1	0	0	0	0	0	0	0	0	0	0	0	3	yes	1	0	0	0	0	0	0	0	0	0	0	0	0	0	7	0	7	8	0	0	0	1	0	0	0	0
Dentist	37	Male	None	0	1	0	4	4	2	1	0	0	0	0	0	0	0	0	0	0	0	2	yes	1	0	0	0	0	0	0	0	0	0	0	0	0	0	1	0	2	3	0	0	0	0	0	0	0	0
Dentist	33	Female	None	1	0	0	6	4	1	0	0	0	0	0	0	0	0	1	0	0	0	1	yes	0	1	0	0	0	0	0	0	0	0	0	0	0	0	6	5	5	0	0	0	0	0	0	0	0	0
Dentist	37	Male	1 or more	1	1	0	2	1	0	0	0	0	0	0	1	0	1	0	0	0	0	3	yes	1	0	0	0	0	0	0	0	0	0	0	0	0	0	3	2	9	9	0	0	0	0	0	0	0	0
Dentist	27	Female	None	0	1	0	3	2	0	1	0	0	0	0	0	0	0	0	0	0	0	1	yes	1	0	0	0	0	0	0	0	0	0	0	0	0	0	5	5	7	5	0	0	0	0	0	0	0	0
Dentist	41	Female	1 or more	0	1	0	2	2	1	1	0	0	0	0	0	0	0	0	0	0	0	4	yes	1	0	0	0	0	0	0	0	0	0	0	0	0	0	6	3	5	9	0	0	0	0	0	0	0	1
Dentist	41	Female	1 or more	0	1	0	2	0	0	1	0	0	0	0	0	0	0	0	0	0	0	2	don't know	1	0	0	0	0	0	0	0	0	0	0	0	0	0	8	9	9	9	0	0	0	0	0	0	0	0
Dentist	45	Male	1 or more	0	1	0	4	5	2	1	1	0	0	0	1	0	1	1	0	0	0	2	yes	1	0	0	0	0	0	0	0	0	0	0	0	0	0	3	1	1	6	0	0	0	1	0	0	0	0
Dentist	64	Male	None	0	1	0	1	1	0	1	0	0	0	0	0	0	0	0	0	0	0	2	yes	1	0	0	0	0	0	0	0	0	0	0	0	0	0	1	3	3	3	0	0	0	0	0	0	0	0
Dentist	46	Male	1 or more	0	1	0	2	4	2	0	1	0	0	0	0	0	0	0	0	0	0	5	yes	1	0	0	0	0	0	0	0	0	0	0	0	0	0	5	5	8	8	0	0	0	0	0	0	0	0
Dentist	34	Male	1 or more	0	1	0	5	3	0	1	0	0	0	0	0	0	0	0	0	0	0	4	yes	1	0	0	0	0	0	0	0	0	0	0	0	0	0	5	1	2	5	0	0	0	0	0	0	0	0
Dentist	40	Female	1 or more	0	1	0	7	5	2	1	0	0	0	0	0	0	0	0	0	0	0	4	yes	0	0	1	0	0	0	0	0	0	0	0	0	0	0	3	3	3	8	0	0	0	0	0	0	0	0
Dentist	42	Female	1 or more	0	1	0	3	1	1	1	0	0	0	0	0	0	0	0	0	0	0	5	yes	1	0	0	0	0	0	0	0	0	0	0	0	0	0	5	2	5	6	0	0	0	0	0	0	0	0
Dentist	45	Male	1 or more	0	1	0	3	4	1	0	0	0	0	0	0	0	1	0	0	0	0	6	don't know	1	0	0	0	0	0	0	0	0	0	0	0	0	0	2	1	3	4	0	0	0	0	0	0	0	0
Dentist	59	Female	1 or more	0	1	1	1	1	1	1	1	1	1	1	1	0	0	0	0	0	0	4	yes	1	0	0	0	0	0	0	0	0	0	0	0	0	0	5	7	7	9	0	0	0	1	0	0	1	0
Dentist		Female	1 or more	0	1	1	1	0	0	1	0	0	0	0	0	0	0	0	0	0	0	2	yes	1	0	0	0	0	0	0	0	0	0	0	0	0	0	5	5	8	8	0	1	0	1	0	0	0	0
Dentist	56	Female	None	0	1	0	3	4	0	1	0	0	0	1	0	1	1	1	0	0	0	1	don't know	1	0	0	0	0	0	0	0	0	0	0	0	0	0	3	2	5	4	0	0	0	0	0	0	0	0
Dentist	53	Female	1 or more	0	1	0	1	0	1	1	0	0	1	0	1	0	0	0	0	0	0	4	yes	0	0	0	0	1	0	0	0	0	0	0	0	0	0	7	8	10	8	0	0	1	0	0	0	0	0
Dentist	27	Female	None	0	1	0	2	1	1	1	0	0	0	0	0	0	0	0	0	0	0	2	yes	0	0	0	0	1	0	0	0	0	0	0	0	1	0	8	3	10	8	0	1	0	0	0	0	0	0
Dentist	54	Male	1 or more	0	1	0	1	0	0	1	0	0	1	1	1	1	1	1	0	0	0	3	yes	0	0	0	0	0	0	1	1	0	0	0	0	0	0	3	2	3	3	0	0	1	0	0	0	0	0
Dentist	46	Female	None	0	1	0	1	1	0	1	0	0	0	0	0	0	0	0	0	0	0	1	yes	0	0	0	0	0	0	0	0	0	0	0	0	0	0	3	3	3	8	0	0	1	0	0	0	0	0
Dentist	41	Male	1 or more	1	0	0	100	20	4	0	0	0	0	1	0	0	0	0	0	0	0	6	yes	1	0	0	0	0	0	0	0	0	0	0	0	0	0	2	2	6	6	0	0	1	0	0	0	0	0
Dentist	59	Male	None	1	1	0	2	2	0	1	0	0	1	1	1	0	1	1	0	0	0	2	yes	1	0	0	0	0	0	0	0	0	0	0	0	0	0	8	7	10	10	0	0	0	0	0	0	0	0
Dentist	51	Female	1 or more	0	1	0	1	0	1	1	0	0	0	0	0	0	0	0	0	0	0	3	yes	1	0	0	0	0	0	0	0	0	0	0	0	0	0	8	7	8	8	0	0	0	0	0	0	0	1
Dentist	33	Female	None	0	1	1	7	3	1	1	0	0	0	0	0	0	0	0	0	0	0	1	don't know	1	0	0	0	0	0	0	0	0	0	0	0	0	0	6	2	3	9	0	0	0	0	0	0	1	0
Dentist	51	Female	1 or more	0	1	0	2	5	1	0	1	0	0	0	0	0	0	0	0	0	0	5	yes	1	0	0	0	0	0	0	0	0	0	0	0	0	0	7	4	7	8	1	0	1	0	0	0	0	0
Dentist	42	Female	1 or more	0	1	0	4	2	1	1	0	0	0	0	0	0	0	0	0	0	0	3	don't know	1	0	0	0	0	0	0	0	0	0	0	0	0	0	7	5	9	9	0	0	0	0	0	0	0	0
Dentist	38	Female	None	0	1	0	1	1	1	0	0	1	0	0	0	0	0	1	0	0	0	1	don't know	1	0	0	0	0	0	0	0	0	0	0	0	0	0	7	5	9	10	0	0	0	0	1	0	0	0
Dentist	33	Female	1 or more	0	1	0	3	2	0	0	0	1	0	0	0	0	0	0	0	0	0	3	yes	0	0	0	0	0	0	0	0	0	0	1	0	0	0	5	3	7	7	0	1	1	0	1	0	0	0
Dentist	49	Female	1 or more	0	0	1	7	7	5	1	0	0	1	1	1	0	1	1	0	0	0	5	yes	1	0	0	0	0	0	0	0	0	0	0	0	0	0	5	2	8	1	0	0	0	0	0	0	0	0
Dentist	35	Female	1 or more	0	1	0	2	3	0	1	0	0	0	0	0	0	0	0	0	0	0	4	yes	0	1	0	0	0	0	0	0	0	0	0	0	0	0	7	7	7	7	0	0	0	0	0	0	0	0
Dentist	38	Female	1 or more	0	1	0	2	2	0	1	0	0	0	0	0	0	0	0	0	0	0	2	yes	1	0	0	0	0	0	0	0	0	0	0	0	0	0	7	4	4	7	0	1	0	0	0	0	0	0
Dentist	39	Male	1 or more	0	1	0	3	3	0	1	0	0	0	0	0	0	0	0	0	0	0	4	yes	1	0	0	0	0	0	0	0	0	0	0	0	0	0	1	4	2	8	0	0	0	0	0	0	0	0
Dentist	59	Female	1 or more	0	1	0	1	0	0	1	0	0	0	0	0	0	0	0	0	0	0	3	yes	0	0	0	0	0	0	0	0	1	0	0	0	0	0	1	0	1	3	0	0	0	0	0	0	0	0
Dentist	44	Male	1 or more	0	1	0	2	2	1	1	0	0	0	0	0	0	0	0	0	0	0	5	yes	1	0	0	0	0	0	0	0	0	0	0	0	0	0	3	2	3	2	0	0	0	0	0	0	0	0
Dentist	29	Female	None	0	1	0	2	1	0	1	0	0	0	0	0	0	0	0	0	0	0	2	yes	1	0	0	0	0	0	0	0	0	0	0	0	0	0	5	3	3	5	0	0	1	0	0	0	0	1
Dentist	36	Female	1 or more	0	1	0	2	2	0	1	0	0	0	0	0	0	0	0	0	0	0	4	don't know	0	1	0	0	0	0	0	0	0	0	0	0	0	0	3	0	2	5	0	0	0	0	0	0	0	0
Dentist	55	Female	1 or more	0	1	0	1	0	1	1	0	0	0	0	0	0	0	0	0	0	0	2	yes	1	1	0	0	0	0	0	0	0	0	0	0	0	0	7	3	7	9	0	0	0	0	0	0	0	0
Dentist	36	Female	1 or more	0	1	0	2	2	0	1	0	0	0	0	0	0	0	0	0	0	0	3	yes	1	0	0	0	0	0	0	0	0	0	0	0	0	0	4	2	7	8	0	0	0	0	0	0	0	0
Dentist	36	Female	1 or more	0	1	0	3	4	1	0	0	0	0	0	0	0	1	0	0	0	0	4	yes	1	0	0	0	0	0	0	0	0	0	0	0	0	0	3	2	4	3	0	0	0	0	0	0	0	0
Dentist	39	Male	1 or more	0	1	0	3	3	0	1	0	0	0	0	0	0	1	0	0	0	0	4	yes	1	1	0	0	0	0	0	0	0	0	0	0	0	0	9	9	8	4	0	0	0	0	0	0	0	0
Dentist	29	Female	None	0	1	0	4	5	1	1	0	0	0	0	0	0	0	0	0	0	0	1	yes	1	0	0	0	0	0	0	0	0	0	0	0	0	0	8	5	9	9	0	0	0	0	0	0	0	0
Dentist	50	Male	1 or more	0	1	0	3	3	0	1	0	0	0	0	0	0	0	0	0	0	0	3	yes	0	0	1	0	0	0	0	0	0	0	0	0	0	0	6	7	7	7	0	0	0	1	0	0	0	0
Dentist	66	Male	None	0	1	0	2	0	1	1	0	0	0	0	0	0	0	0	0	0	0	2	yes	1	0	0	0	0	0	0	0	0	0	0	0	0	0	2	3	3	6	0	0	0	0	0	0	0	0
Dentist	44	Female	1 or more	0	1	0	1	1	0	1	0	0	0	0	0	0	0	0	0	0	0	4	don't know	0	1	0	0	0	0	0	0	0	0	0	0	0	0	5	10	10	10	0	0	0	0	0	0	0	0
Dentist	56	Female	None	0	1	0	2	3	2	0	1	0	0	0	0	0	0	0	0	0	0	2	yes	1	0	0	0	0	0	0	0	0	0	0	0	0	0	1	1	7	5	0	0	0	0	0	0	0	0
Dentist	32	Male	1 or more	0	1	0	1	0	0	0	0	0	0	0	0	0	1	1	0	0	0	3	yes	0	0	0	0	0	0	0	0	0	0	0	0	0	1	3	3	3	5	0	0	1	0	0	0	0	0
Dentist	29	Male	None	0	1	0	4	4	1	1	0	0	0	0	0	0	0	0	0	0	0	1	yes	1	0	0	0	0	0	0	0	0	0	0	0	0	0	6	1	8	5	0	0	0	0	0	0	0	0
Dentist	35	Female	1 or more	0	1	0	3	2	0	1	0	0	0	0	0	0	0	0	0	0	0	4	no	0	0	0	0	0	0	1	0	0	0	0	0	0	0	7	6	9	9	0	0	0	0	0	0	0	0
Dentist	39	Female	1 or more	0	1	0	4	2	0	1	0	0	0	0	0	0	1	0	0	0	0	3	yes	1	0	0	0	0	0	0	0	0	0	0	0	0	0	7	6	8	10	0	0	0	0	0	0	0	0
Dentist	53	Male	1 or more	0	1	0	2	1	1	1	0	0	0	0	0	0	0	0	0	0	0	3	don't know	0	0	0	0	0	0	0	1	0	0	0	1	0	0	7	7	5	8	0	0	0	0	0	0	0	0
Dentist	29	Female	None	0	1	0	2	1	1	1	0	0	0	0	0	0	0	0	0	0	0	2	yes	0	0	0	1	0	0	0	0	0	0	0	0	0	0	5	2	7	7	0	0	0	0	1	0	0	0
Dentist	53	Male	1 or more	0	1	0	1	2	0	1	0	0	0	0	0	0	1	0	0	0	0	4	yes	1	0	0	0	0	0	0	0	0	0	0	0	0	0	8	1	4	9	0	0	1	0	0	0	1	0
Dentist	63	Male	1 or more	0	1	0	1	0	0	1	0	0	0	0	0	0	0	0	0	0	0	4	yes	1	0	0	0	0	0	0	0	0	0	0	0	0	0	0	0	0	0	0	0	0	0	0	0	0	1
Dentist	34	Female	1 or more	0	1	0	13	6	2	1	0	0	0	0	0	0	0	0	0	0	0	4	yes	1	0	0	0	0	0	0	0	0	0	0	0	0	0	10	2	10	10	0	0	0	0	0	0	0	0
Dentist	35	Female	1 or more	0	1	0	3	3	0	1	0	0	0	0	0	0	0	0	0	0	0	3	don't know	1	0	0	0	0	0	0	0	0	0	0	0	0	0	3	1	7	9	0	0	0	0	0	0	0	0
Dentist	35	Male	None	0	1	0	4	2	1	1	0	0	0	0	0	0	0	0	0	0	0	1	yes	0	1	0	0	0	0	0	0	0	0	0	0	0	0	3	1	1	1	0	0	0	0	0	0	0	0
Dentist	60	Male	1 or more	0	1	0	1	1	1	1	1	0	0	0	0	0	0	0	0	0	0	4	don't know	0	0	1	0	0	0	1	1	0	0	0	1	0	0	3	5	5	5	0	0	0	0	0	0	0	0
Dentist	36	Female	1 or more	0	1	0	5	5	1	1	0	0	0	0	0	0	0	0	0	0	0	3	yes	0	0	0	0	0	0	0	0	0	0	1	0	0	0	5	8	8	10	0	0	0	0	0	0	0	0
Dentist	44	Female	1 or more	0	1	0	4	5	0	1	0	0	0	0	0	0	0	0	0	0	0	3	yes	0	0	0	0	0	0	0	0	0	0	0	0	0	1	6	8	6	4	0	0	0	0	0	0	0	0
Dentist	30	Female	None	0	1	0	4	2	0	1	0	0	0	0	0	0	0	0	0	0	0	1	yes	0	0	0	0	0	0	0	0	0	0	0	0	0	1	7	6	7	9	0	0	0	0	0	0	0	0
Dentist	61	Male	None	0	1	0	2	0	0	1	0	0	0	0	0	0	0	0	0	0	0	2	don't know	1	0	0	0	0	0	0	0	0	0	0	0	0	0	8	8	8	5	0	0	0	0	0	0	0	1
Dentist		Female	1 or more	0	1	0	1	1	0	1	0	0	0	0	0	0	0	0	0	0	0	4	yes	1	0	0	0	0	0	0	0	0	0	0	0	0	0	2	2	9	8	0	0	0	0	0	0	0	0
Dentist	56	Male	1 or more	0	1	0	3	3	0	1	0	1	1	1	1	1	1	1	0	0	0	3	yes	0	0	0	0	0	0	1	0	0	0	0	0	0	0	5	7	7	10	0	0	0	1	0	0	0	0
Dentist	60	Male	None	0	1	0	2	3	1	1	0	0	0	0	0	0	0	0	0	0	0	2	yes	0	0	0	0	0	0	0	0	0	0	0	0	0	1	3	1	3	8	0	0	1	0	0	0	0	0
Dentist	69	Male	None	0	1	0	3	2	0	1	0	0	0	0	0	0	0	0	0	0	0	2	don't know	1	0	0	0	0	0	0	0	0	0	0	0	0	0	3	3	3	7	0	0	0	0	0	0	0	0
Dentist	39	Male	1 or more	0	1	0	1	3	0	1	0	0	0	0	0	0	0	0	0	0	0	4	yes	1	0	0	0	0	0	0	0	0	0	0	0	0	0	7	2	6	9	0	0	0	0	0	0	0	0
Dentist	33	Male	None	0	1	0	3	4	1	0	0	0	0	0	0	0	1	0	0	0	0	1	don't know	1	0	0	0	0	0	0	0	0	0	0	0	0	0	3	1	5	9	0	0	0	0	0	0	0	0
Dentist	37	Female	None	0	0	1	3	4	0	1	0	0	0	0	0	0	0	0	0	0	0	1	yes	0	0	0	0	1	0	0	0	0	0	0	0	0	0	3	5	5	3	0	0	0	0	0	0	0	0
Dentist	31	Male	1 or more	0	1	0	1	1	1	1	0	0	0	0	0	0	0	1	0	0	0	6	yes	0	0	0	0	0	0	0	0	0	0	0	1	0	0	2	2	5	4	0	0	0	0	1	0	0	0
Dentist	47	Female	None	0	1	0	1	2	0	0	1	0	0	0	0	0	0	0	0	0	0	2	don't know	1	0	0	0	0	0	0	0	0	0	0	0	0	0	6	6	8	6	0	0	0	0	0	1	1	0
Dentist	38	Female	1 or more	0	1	0	3	2	1	0	0	1	0	0	0	0	0	0	0	0	0	4	don't know	1	0	0	0	0	0	0	0	0	0	0	0	0	0	7	7	7	9	0	0	0	0	0	0	0	0
Dentist	38	Female	1 or more	0	1	0	1	2	1	1	0	0	0	0	0	0	0	0	0	0	0	5	yes	1	0	0	0	0	0	0	0	0	0	0	0	0	0	5	6	9	7	0	0	0	0	0	0	0	0
Dentist	33	Male	None	0	0	1	5	4	2	1	0	0	0	0	0	0	0	0	0	0	0	1	yes	0	0	0	0	0	1	0	0	0	0	0	0	0	0	0	0	0	0	0	1	0	0	0	0	0	0
Dentist	47	Female	1 or more	0	1	0	2	2	1	1	0	0	0	0	0	0	0	0	0	0	0	4	yes	1	0	0	0	0	0	0	0	0	0	0	0	0	0	5	5	7	8	0	0	0	0	0	0	1	0
Dentist	54	Male	1 or more	0	1	0	2	2	2	1	0	0	0	0	0	0	0	0	0	0	0	4	yes	0	0	0	0	0	0	1	0	0	0	0	0	0	0	8	2	8	9	0	0	0	0	0	1	0	0
Dentist	26	Male	None	1	0	0	70	10	10	0	1	0	0	0	0	0	0	0	0	0	0	1	yes	1	0	0	0	0	0	0	0	0	0	0	0	0	0	4	4	7	8	0	1	0	0	0	0	0	0
Dentist	34	Female	1 or more	0	1	0	5	4	2	0	0	0	0	0	0	0	0	1	0	0	0	3	yes	1	0	0	0	0	0	0	0	0	0	0	0	0	0	5	2	8	10	0	1	0	0	0	0	0	0
Dentist	60	Male	None	0	1	0	1	0	0	1	0	0	0	0	0	0	0	0	0	0	0	2	don't know	0	0	0	0	1	0	1	0	0	0	0	1	0	0	5	8	8	3	0	0	0	0	1	0	0	0
Dentist	31	Female	None	0	1	0	2	2	0	1	0	0	0	0	0	0	1	0	0	0	0	1	don't know	0	1	0	0	0	0	0	0	0	0	0	0	0	0	3	4	5	2	0	0	0	0	1	0	0	0
Dentist	32	Male	1 or more	0	0	1	7	7	3	1	0	0	0	0	0	0	0	0	0	0	0	3	yes	1	0	0	0	0	0	0	0	0	0	0	0	0	0	2	2	6	2	0	0	0	0	0	0	0	0
Dentist	36	Male	1 or more	0	1	0	5	4	1	1	0	0	0	1	0	0	0	0	0	0	0	3	yes	1	0	0	0	0	0	0	0	0	0	0	0	0	0	7	8	8	8	1	1	0	0	0	0	0	0
Dentist	59	Female	1 or more	0	1	0	0	0	0	1	0	0	0	0	0	0	0	0	0	0	0	4	don't know	1	0	0	0	0	0	0	0	0	0	0	0	0	0	6	2	5	3	0	0	1	0	0	0	0	0
Dentist	65	Male	None	0	1	0	1	2	1	1	0	0	0	0	0	0	0	0	0	0	0	2	yes	1	0	0	0	0	0	0	0	0	0	0	0	0	0	2	1	2	2	0	0	0	0	0	0	0	0
Dentist	32	Female	1 or more	0	1	0	3	2	0	1	0	0	0	0	0	0	0	0	0	0	0	3	yes	1	0	0	0	0	0	0	0	0	0	0	0	0	0	2	2	4	5	0	0	0	0	0	0	0	0
Dentist	26	Female	None	0	1	0	6	4	1	1	0	0	0	0	0	0	0	0	0	0	0	1	yes	0	1	0	0	0	0	0	0	0	0	0	0	0	0	6	2	6	2	0	1	0	0	0	0	0	0
Dentist	32	Male	None	0	1	0	4	4	0	1	0	0	0	0	0	0	0	0	0	0	0	1	don't know	1	0	0	0	0	0	0	0	0	0	0	0	0	0	5	5	5	9	0	0	0	0	0	0	0	0
Dentist	61	Female	None	0	1	0	1	0	0	1	0	0	0	0	0	0	0	0	0	0	0	1	no	1	0	0	0	0	0	0	0	0	0	0	0	0	0	7	6	6	7	0	0	0	0	0	0	0	0
Dentist	64	Female	None	0	1	0	1	0	0	1	0	0	0	0	0	0	0	0	0	0	0	2	no	0	0	0	0	0	1	0	0	0	0	0	0	0	0	3	2	5	4	0	0	0	0	0	0	0	0
Dentist	50	Male	1 or more	0	1	0	1	1	0	1	0	0	0	0	0	0	0	0	0	0	0	3	yes	1	0	0	0	0	0	0	0	0	0	0	0	0	0	7	7	7	8	0	0	0	0	0	0	0	1
Dentist	60	Female	None	0	1	0	1	0	1	1	0	0	0	0	0	0	0	0	0	0	0	2	don't know	1	0	0	0	0	0	0	0	0	0	0	0	0	0	4	2	2	6	0	0	0	0	0	0	0	0
Dentist	36	Male	None	0	1	0	3	1	1	0	0	0	0	0	0	0	1	0	0	0	0	1	yes	1	0	0	0	0	0	0	0	0	0	0	0	0	0	2	2	6	5	0	1	0	0	0	0	0	0
Dentist	49	Female	1 or more	0	1	0	1	1	1	0	1	0	0	0	0	0	0	0	0	0	0	4	don't know	1	0	0	0	0	0	0	0	0	0	0	0	0	0	5	5	5	5	0	0	0	0	0	0	0	0
Dentist	59	Male	None	0	1	0	2	4	1	1	0	0	0	0	0	0	1	0	0	0	0	2	don't know	0	1	0	0	0	0	0	0	0	0	0	0	0	0	10	10	10	10	0	0	0	1	0	0	0	0
Dentist	35	Male	1 or more	0	1	0	3	2	0	1	0	0	0	0	0	0	0	0	0	0	0	4	don't know	1	0	0	0	0	0	0	0	0	0	0	0	0	0	1	0	1	9	0	0	1	0	0	0	0	0
Dentist	46	Male	1 or more	0	1	0	4	4	1	1	0	0	0	0	0	0	0	0	0	0	0	6	yes	0	0	0	0	0	0	0	0	0	0	0	0	0	1	0	0	0	1	0	0	1	0	0	0	0	0
Dentist	60	Male	None	0	1	0	1	0	0	1	0	0	0	0	0	0	0	0	0	0	0	2	don't know	0	0	0	0	1	0	1	0	0	0	0	1	0	0	5	8	8	3	0	0	0	0	1	0	0	0
Dentist	32	Female	1 or more	0	1	0	2	1	0	1	0	0	0	0	0	0	0	0	0	0	0	3	yes	1	0	0	0	0	0	0	0	0	0	0	0	0	0	5	2	6	8	0	0	0	1	0	0	1	0
Dentist	43	Male	1 or more	0	1	0	3	5	2	1	0	0	1	0	1	0	1	1	0	0	0	5	yes	1	0	0	0	0	0	0	0	0	0	0	0	0	0	2	1	2	3	0	0	0	0	0	0	0	0
Dentist	42	Male	1 or more	0	1	1	2	3	0	1	0	0	0	0	0	0	1	1	0	0	0	3	yes	1	0	0	0	0	0	0	0	0	0	0	0	0	0	3	3	6	6	0	0	0	0	0	0	0	0
Dentist	40	Female	1 or more	0	1	0	1	2	0	0	1	0	0	0	0	0	0	0	0	0	0	4	yes	0	0	0	0	1	0	0	0	0	0	0	0	0	0	7	7	6	7	0	0	0	0	0	0	0	0
Dentist	53	Female	1 or more	0	1	0	1	1	0	1	0	0	0	0	0	0	0	0	0	0	0	4	don't know	1	0	0	0	0	0	0	0	0	0	0	0	0	0	8	5	7	8	0	0	0	0	0	0	0	0
Dentist	63	Male	1 or more	1	1	0	1	2	1	1	0	0	0	0	0	0	0	0	0	0	0	2	yes	0	0	0	0	1	0	0	0	0	0	0	0	0	0	5	4	5	7	0	0	1	0	0	0	0	0
Dentist	28	Female	None	0	1	0	4	5	2	1	0	0	0	0	0	0	0	0	0	0	0	2	yes	1	0	0	0	0	0	0	0	0	0	0	0	0	0	3	3	4	4	0	0	0	0	0	0	0	0
Dentist	45	Male	1 or more	0	1	0	4	5	2	0	0	0	0	0	0	0	0	1	0	0	0	4	yes	1	0	0	0	0	0	0	0	0	0	0	0	0	0	5	5	7	3	0	0	0	0	0	0	0	0
Dentist	48	Female	1 or more	0	1	0	2	1	0	1	0	0	0	0	0	0	0	0	0	0	0	4	don't know	1	0	0	0	0	0	0	0	0	0	0	0	0	0	7	5	8	9	1	1	0	0	0	0	0	1
Dentist	63	Male	None	0	1	0	5	6	0	1	0	0	0	0	0	0	0	0	0	0	0	2	yes	0	0	0	0	0	0	1	0	0	0	0	0	0	0	3	5	5	8	0	0	0	0	0	0	0	0
Dentist		Male	1 or more	0	1	0	2	3	0	1	0	0	0	0	0	0	0	0	0	0	0	4	don't know	1	1	0	0	0	0	0	0	0	0	0	0	0	0	7	7	9	10	0	0	0	0	0	0	0	0
Dentist	38	Female	1 or more	0	1	0	3	3	0	1	0	0	0	0	0	0	0	0	0	0	0	3	no	0	1	0	0	1	0	0	0	0	0	0	0	1	0	6	8	6	7	0	0	1	0	0	0	0	0
Dentist	34	Male	None	1	1	0	4	2	0	1	0	0	0	0	0	0	0	0	0	0	0	2	yes	1	0	0	0	0	0	0	0	0	0	0	0	0	0	7	8	7	8	0	0	0	0	0	0	0	0
Dentist		Male	None	0	0	1	8	8	5	0	0	0	0	0	0	0	1	0	0	0	0	1	no	1	0	0	0	0	0	0	0	0	0	0	0	0	0	1	2	7	4	0	1	0	0	0	0	0	0
Dentist	55	Female	1 or more	0	1	0	1	0	1	1	0	0	0	0	0	0	0	0	0	0	0	6	don't know	1	0	0	0	0	0	0	0	0	0	0	0	0	0	8	2	2	8	0	0	1	0	0	0	0	0
Dentist	45	Female	1 or more	0	1	0	2	1	0	1	0	0	0	0	0	0	0	0	0	0	0	5	yes	0	0	0	0	1	0	0	0	0	0	0	0	0	0	6	3	8	3	0	0	0	0	0	0	0	0
Dentist	72	Female	None	0	1	0	1	0	0	1	1	1	1	1	1	0	1	1	1	0	1	1	yes	0	0	1	0	0	0	0	0	0	0	0	0	0	0	7	7	7	7	0	0	0	0	0	0	0	0
Dentist	66	Male	None	0	1	0	1	1	1	1	0	0	0	0	0	0	0	0	0	0	0	1	yes	0	1	0	0	0	0	1	0	0	0	0	0	0	0	9	9	2	9	0	0	0	0	0	0	0	0
Dentist	47	Female	None	0	1	0	5	5	3	1	0	0	0	0	0	0	0	0	0	0	0	1	yes	0	0	0	0	0	0	0	0	0	0	0	0	0	0	8	8	10	10	0	0	0	0	0	0	0	1
Dentist	49	Female	1 or more	0	1	0	2	2	0	1	0	0	0	0	0	0	0	0	0	0	0	3	yes	0	1	0	0	0	0	0	0	0	0	0	0	0	0	5	3	7	8	0	0	1	0	0	0	0	0
Dentist	27	Female	None	0	1	0	3	2	2	1	0	0	0	0	0	0	0	0	0	0	0	2	yes	1	0	0	0	0	0	0	0	0	0	0	0	0	0	6	5	7	8	0	0	0	0	0	0	0	0
Dentist	45	Female	1 or more	0	1	0	1	2	0	1	0	0	0	0	0	0	0	0	0	0	0	4	yes	1	0	0	0	0	0	0	0	0	0	0	0	0	0	6	6	8	8	0	0	0	0	0	0	0	0
Dentist	35	Female	1 or more	0	1	0	2	2	1	1	0	0	1	1	1	0	0	1	0	0	0	3	yes	1	0	0	0	0	0	0	0	0	0	0	0	0	0	7	3	7	8	0	0	0	0	0	0	0	0
Dentist	42	Female	1 or more	0	1	0	1	0	0	1	0	0	0	0	0	0	0	0	0	0	0	3	yes	1	0	0	0	0	0	0	0	0	0	0	0	0	0	7	7	7	8	0	0	0	0	0	0	0	0
Dentist	57	Male	None	0	1	0	1	1	0	0	0	0	1	1	1	0	0	0	0	0	0	2	yes	1	0	0	0	0	0	0	0	0	0	0	0	0	0	7	7	7	9	0	0	0	0	0	0	0	0
Dentist	46	Male	1 or more	0	1	0	2	4	4	0	1	0	0	0	0	0	0	0	0	0	0	4	yes	1	0	0	0	0	0	0	0	0	0	0	0	0	0	7	6	8	7	0	0	0	0	0	0	0	0
Dentist	52	Female	None	0	1	0	2	1	0	1	0	0	1	1	1	0	0	1	0	0	0	1	don't know	0	1	0	0	0	0	0	0	0	0	0	0	0	0	6	6	8	9	0	0	0	0	0	0	0	0
Dentist	25	Female	None	0	0	1	5	5	3	1	0	0	0	0	0	0	0	0	0	0	0	3	yes	1	0	0	0	0	0	0	0	0	0	0	0	0	0	5	2	9	4	0	1	0	0	1	0	0	0
Dentist	51	Male	1 or more	0	1	0	5	5	1	0	0	0	0	0	1	0	1	1	0	0	0	4	don't know	1	0	0	0	0	0	0	0	0	0	0	0	0	0	8	10	9	10	0	0	0	0	0	0	1	0
Dentist	35	Female	None	0	1	0	3	2	0	1	0	0	0	0	0	0	0	0	0	0	0	2	yes	0	0	0	0	0	0	0	0	0	0	1	0	0	0	8	0	4	10	0	0	0	0	0	0	0	0
Dentist	56	Male	1 or more	0	1	0	2	1	0	1	0	0	0	0	1	0	1	0	0	0	0	4	yes	1	0	0	0	0	0	0	0	0	0	0	0	0	0	8	7	8	7	0	0	0	0	0	0	0	0
Dentist	37	Female	None	0	1	0	1	0	0	1	0	0	0	0	0	0	0	0	0	0	0	1	yes	1	0	0	0	0	0	0	0	0	0	0	0	0	0	7	8	8	9	1	1	0	0	1	0	0	0
Dentist	36	Male	1 or more	0	1	0	2	1	2	1	0	0	0	0	0	0	0	0	0	0	0	3	don't know	1	0	0	0	0	0	0	0	0	0	0	0	0	0	5	3	5	5	0	0	0	0	0	0	0	0
Dentist	46	Female	1 or more	1	0	0	30	10	5	0	0	0	0	0	0	0	0	1	0	0	0	5	yes	1	0	0	0	0	0	0	0	0	0	0	0	0	0	0	0	3	2	0	0	1	0	0	0	0	0
Dentist		Male	1 or more	0	1	0	3	12	10	1	1	0	0	0	0	0	0	0	0	0	0	5	yes	1	0	0	0	0	0	0	0	0	0	0	0	0	0	6	3	6	8	0	0	1	0	0	0	0	0
Dentist	42	Female	1 or more	0	0	1	6	6	0	0	0	0	0	0	0	0	1	0	0	0	0	2	yes	1	0	0	0	0	0	0	0	0	0	0	0	0	0	1	1	5	3	0	0	0	0	1	0	0	0
Dentist	39	Female	1 or more	0	1	0	2	5	0	0	1	0	0	0	0	0	0	0	0	0	0	4	yes	1	1	0	0	0	0	0	0	0	0	0	0	0	0	7	6	8	7	0	0	0	0	0	0	0	0
Dentist	58	Male	1 or more	0	1	0	1	0	1	1	0	0	0	0	0	0	0	0	0	0	0	4	don't know	1	0	0	0	0	0	0	0	0	0	0	0	0	0	9	0	5	8	0	0	0	0	0	0	0	0
Dentist	53	Female	1 or more	0	1	0	2	1	0	1	0	0	0	0	0	0	0	0	0	0	0	3	yes	1	0	0	0	0	0	0	0	0	0	0	0	0	0	5	3	8	3	0	0	0	0	0	0	0	0
Dentist	58	Male	None	0	1	0	1	2	0	1	0	0	0	0	0	0	0	0	0	0	0	2	yes	1	0	0	0	0	0	0	0	0	0	0	0	0	0	4	4	5	9	0	0	0	0	0	0	0	0
Dentist	31	Male	None	0	1	0	2	3	0	1	0	1	1	1	1	0	1	1	0	0	0	1	yes	1	0	0	0	0	0	0	0	0	0	0	0	0	0	2	2	4	7	0	0	0	0	0	0	0	0
Dentist		Male	None	0	0	1	3	4	0	1	0	0	0	0	0	0	0	0	0	0	0	2	yes	0	0	0	0	0	0	0	0	0	0	0	0	0	1	5	7	7	7	0	0	0	0	0	0	0	0
Dentist	38	Female	1 or more	0	1	0	3	0	3	1	0	1	0	0	0	0	0	0	1	0	0	5	yes	1	0	0	0	0	0	0	0	0	0	0	0	0	0	7	2	5	7	0	0	0	0	0	0	0	0
Dentist	60	Male	None	0	1	0	5	8	1	1	0	0	0	0	1	0	1	1	0	0	0	2	yes	1	0	0	0	0	0	0	0	0	0	0	0	0	0	4	4	4	4	0	0	0	0	0	0	0	0
Dentist	39	Male	None	1	1	0	2	2	1	0	0	0	0	0	0	0	0	1	0	0	0	1	yes	1	0	0	0	0	0	0	0	0	0	0	0	0	0	0	0	5	7	1	1	0	0	0	0	0	0
Dentist	34	Female	None	0	1	0	3	3	0	0	0	0	0	0	0	0	1	0	0	0	0	2	yes	0	0	0	0	0	0	0	0	0	0	1	0	0	0	5	1	10	8	0	0	0	0	1	0	0	0
Dentist	31	Male	1 or more	1	1	0	2	1	1	0	0	0	0	0	0	0	0	1	0	0	0	3	yes	1	0	0	0	0	0	0	0	0	0	0	0	0	0	4	7	9	6	0	0	0	0	0	0	0	0
Dentist	36	Female	None	0	0	1	4	4	2	1	0	0	0	0	0	0	0	0	0	0	0	2	don't know	0	0	0	0	0	0	0	0	0	0	0	1	0	0	3	3	6	7	0	1	0	0	0	0	0	0
Dentist		Female	1 or more	0	1	0	1	0	0	1	0	1	1	0	1	0	1	0	1	0	0	5	yes	1	0	0	0	0	0	0	0	0	0	0	0	0	0	8	5	8	10	0	0	0	0	0	0	0	0
Dentist	36	Female	None	0	1	0	1	1	0	0	1	0	0	0	0	0	0	0	0	0	0	2	yes	0	0	0	0	1	0	1	0	0	0	0	0	0	0	3	3	8	4	0	0	0	0	0	0	0	0
Dentist	38	Male	None	0	1	0	3	3	0	0	0	1	0	0	0	0	0	0	0	0	0	2	yes	0	0	0	0	0	0	0	0	0	0	0	0	0	1	4	7	8	6	0	1	0	0	0	0	0	0
Dentist	53	Female	None	0	1	0	1	10	2	1	0	0	0	0	0	0	0	0	0	0	0	1	don't know	0	0	0	0	0	0	0	0	0	0	0	0	0	0	6	6	0	10	0	0	0	0	0	0	0	0
Dentist	31	Male	None	0	0	1	6	6	3	1	0	0	0	0	1	0	1	1	0	0	0	2	don't know	1	1	0	0	0	0	0	0	0	0	0	0	0	0	7	8	8	0	0	0	0	0	0	0	0	0
Dentist	42	Male	1 or more	0	1	0	3	3	1	1	1	0	0	0	0	0	0	0	0	0	0	4	yes	1	0	0	0	0	0	0	0	0	0	0	0	0	0	6	7	5	5	0	0	0	0	0	0	0	1
Dentist		Male	None	0	1	0	2	2	1	1	0	0	0	0	0	0	0	0	0	0	0	2	yes	1	0	0	0	0	0	0	0	0	0	0	0	0	0	1	1	5	5	0	0	0	0	0	0	0	0
Dentist	43	Male	1 or more	0	1	0	2	2	0	1	0	0	0	0	0	0	0	0	0	0	0	4	yes	0	0	0	0	0	1	0	0	0	0	0	0	0	0	5	1	2	7	0	0	0	0	0	0	0	0
Dentist	57	Female	None	1	0	0	60	25	12	0	0	0	0	0	0	0	1	0	0	0	0	2	yes	1	0	0	0	0	0	0	0	0	0	0	0	0	0	7	3	7	6	0	0	0	0	0	0	0	0
Dentist	61	Male	None	0	1	0	1	0	0	1	0	0	0	0	0	0	0	0	0	0	0	2	yes	1	0	0	0	0	0	0	0	0	0	0	0	0	0	2	2	2	2	0	0	0	0	0	0	0	0
Dentist	31	Male	None	0	1	0	3	3	1	1	0	0	0	0	0	0	1	1	0	0	0	2	yes	0	0	0	0	0	0	0	0	0	0	0	0	1	0	3	5	8	8	0	0	0	0	0	0	0	0
Dentist	43	Male	1 or more	0	1	0	7	9	3	0	0	0	0	0	0	0	1	1	0	0	0	5	don't know	1	0	0	0	0	0	0	0	0	0	0	0	0	0	3	1	3	3	0	0	0	0	0	0	0	0
Dentist	54	Male	None	0	1	0	3	1	1	1	1	1	1	1	1	0	0	0	0	0	0	1	don't know	0	0	0	0	0	0	0	0	0	0	0	0	0	0	4	3	4	8	0	0	0	0	0	0	0	0
Dentist	42	Male	None	0	1	0	6	10	3	1	0	0	0	0	0	0	0	1	0	0	0	1	yes	0	1	0	0	0	0	0	0	0	0	0	0	0	0	2	4	8	3	0	0	0	0	0	0	0	0
Dentist	47	Male	1 or more	0	1	0	2	1	0	1	0	0	0	0	0	0	1	0	0	0	0	5	don't know	1	0	0	0	0	0	0	0	0	0	0	0	0	0	4	3	4	6	0	0	0	0	0	0	0	0
Dentist	60	Male	None	0	1	0	1	1	0	1	0	0	0	0	1	0	1	1	0	0	0	2	don't know	1	1	0	0	0	0	0	0	0	0	0	0	0	0	5	7	7	3	0	0	0	0	0	0	0	0
Dentist	37	Female	1 or more	0	1	0	2	4	0	0	1	0	0	0	0	0	0	0	0	0	0	5	yes	1	0	0	0	0	0	0	0	0	0	0	0	0	0	7	4	9	9	0	0	0	0	0	0	0	0
Dentist		Male	None	1	1	0	4	5	0	1	0	0	0	0	1	0	0	1	0	0	0	2	don't know	0	0	0	0	0	1	0	0	0	0	0	0	0	0	3	3	6	9	0	0	0	0	0	0	0	0
Dentist	38	Female	1 or more	0	1	0	2	1	1	1	0	0	0	0	0	0	0	0	0	0	0	5	yes	1	0	0	0	0	0	0	0	0	0	0	0	0	0	1	4	7	8	0	0	0	0	0	0	0	0
Dentist	44	Female	1 or more	1	1	0	4	4	3	0	0	0	0	0	0	0	0	1	0	0	0	5	yes	1	0	0	0	0	0	0	0	0	0	0	0	0	0	8	8	9	8	0	0	0	0	0	0	0	0
Dentist	57	Female	None	0	1	0	1	0	0	1	0	0	0	0	0	0	0	0	0	0	0	1	yes	1	0	0	0	0	0	0	0	0	0	0	0	0	0	9	9	9	9	0	0	0	0	0	0	0	0
Dentist	30	Female	None	1	1	0	3	3	1	1	0	0	0	0	0	0	0	1	0	0	0	1	yes	1	0	0	0	0	0	0	0	0	0	0	0	0	0	7	9	9	5	0	1	0	0	0	0	0	0
Dentist	35	Female	1 or more	0	1	0	1	0	0	1	0	0	0	0	0	0	0	0	0	0	0	5	yes	0	1	0	0	0	0	0	0	0	0	0	0	0	0	4	4	7	8	0	1	0	0	0	0	0	0
Dentist	40	Female	1 or more	0	1	0	1	1	0	0	1	0	0	0	0	0	0	0	0	0	0	4	yes	0	0	0	0	0	0	0	1	0	0	0	0	0	0	6	7	4	7	0	0	0	0	0	0	0	0
Dentist	42	Male	1 or more	1	0	0	65	30	8	1	0	0	1	1	0	0	0	0	0	0	0	4	yes	1	0	0	0	0	0	0	0	0	0	0	0	0	0	2	2	4	4	0	0	0	0	0	0	0	0
Dentist	34	Female	None	0	1	0	3	3	0	0	0	0	0	0	0	0	1	0	0	0	0	2	yes	0	0	0	0	0	0	0	0	0	0	1	0	0	0	5	1	10	8	0	0	0	0	1	0	0	0
Dentist	35	Female	1 or more	0	1	0	2	2	1	0	1	0	0	0	0	0	0	0	0	0	0	4	yes	1	0	0	0	0	0	0	0	0	0	0	0	0	0	6	6	5	7	0	0	0	0	0	0	0	0
Dentist	57	Female	1 or more	0	1	0	4	4	0	1	0	0	0	0	0	0	0	0	0	0	0	4	no	1	0	0	0	0	0	0	0	0	0	0	0	0	0	6	3	5	9	0	0	1	0	0	0	0	0
Dentist	43	Male	1 or more	1	1	0	2	2	1	0	0	0	0	0	0	1	0	1	0	0	0	4	yes	1	0	0	0	0	0	0	0	0	0	0	0	0	0	5	3	5	7	0	0	0	1	0	0	0	0
Dentist	38	Male	None	1	1	0	4	4	1	0	0	0	0	0	0	0	1	1	0	0	0	2	yes	1	0	0	0	0	0	0	0	0	0	0	0	0	0	0	0	1	7	0	0	0	0	0	0	0	0
Dentist	55	Female	1 or more	0	1	0	1	2	1	0	0	0	0	0	0	0	1	0	0	0	0	2	no	1	0	0	0	0	0	0	0	0	0	0	0	0	0	4	0	0	7	0	0	1	0	0	0	0	0
Dentist	55	Male	None	0	1	0	3	5	4	0	1	0	0	0	0	0	0	0	0	0	0	2	yes	1	0	0	0	0	0	0	0	0	0	0	0	0	0	3	3	7	3	0	0	1	0	0	0	0	0
Dentist	28	Female	None	0	1	0	5	7	1	1	1	0	1	1	1	0	1	1	0	0	0	2	yes	1	0	0	0	0	0	0	0	0	0	0	0	0	0	7	2	5	10	0	1	0	0	0	0	0	0
Dentist	53	Female	None	0	1	0	4	4	1	0	0	0	0	1	0	0	1	0	0	0	0	1	yes	1	0	0	0	0	0	0	0	0	0	0	0	0	0	0	0	2	5	0	0	0	0	0	0	0	1
Dentist	39	Male	1 or more	0	1	0	3	3	0	1	0	0	0	0	0	0	0	0	0	0	0	5	yes	1	0	0	0	0	0	0	0	0	0	0	0	0	0	1	0	1	2	0	0	0	0	0	0	0	0
Dentist	53	Male	None	0	1	0	1	1	0	1	0	0	1	1	1	0	1	1	0	0	0	3	yes	0	0	0	0	0	0	1	0	0	0	0	0	0	0	6	1	1	9	0	0	1	0	0	0	0	0
Dentist	33	Male	None	1	1	0	3	4	1	1	0	0	0	0	0	0	0	0	0	0	0	3	yes	0	0	0	0	0	0	0	0	0	0	0	0	0	1	2	3	6	4	0	0	1	0	1	0	0	0
Dentist	32	Male	None	0	1	0	4	3	0	1	0	0	0	0	0	0	0	0	0	0	0	1	yes	1	0	0	0	0	0	0	0	0	0	0	0	0	0	2	3	7	4	0	0	0	0	0	0	0	0
Dentist	53	Male	None	1	1	0	4	3	1	0	0	0	0	0	1	0	0	1	0	0	0	1	yes	1	0	0	0	0	0	0	0	0	0	0	0	0	0	5	5	5	8	0	0	1	0	0	0	0	1
Dentist	59	Male	None	1	0	0	12	10	1	0	0	0	0	0	1	0	0	0	0	0	0	2	yes	0	0	0	0	0	0	1	0	0	0	0	0	0	0	1	1	6	0	0	0	0	0	0	0	0	0
Dentist	34	Female	1 or more	0	1	0	3	2	0	1	0	0	0	0	0	0	0	0	0	0	0	4	yes	1	0	0	0	0	0	0	0	0	0	0	0	0	0	3	1	1	7	0	0	0	0	0	0	0	0
Dentist	63	Male	1 or more	0	1	0	3	3	4	1	0	0	0	0	0	0	0	0	0	0	0	3	yes	0	1	0	0	0	0	1	0	0	0	0	0	0	0	4	4	6	8	0	0	0	0	0	0	0	0
Dentist	43	Female	1 or more	0	1	0	4	2	0	0	0	0	0	0	0	0	1	0	0	0	0	4	yes	0	0	0	0	0	0	1	0	0	0	0	0	0	0	6	7	7	9	0	0	0	0	0	0	0	0
Dentist	37	Female	1 or more	0	1	0	3	3	1	1	0	0	0	0	0	0	0	0	0	0	0	4	yes	1	0	0	0	0	0	0	0	0	0	0	0	0	0	3	1	2	5	0	0	1	0	0	0	0	0
Dentist	33	Female	None	0	0	1	10	8	6	1	0	0	0	0	0	0	0	0	0	0	0	1	don't know	0	0	0	0	0	0	0	0	0	0	0	0	0	1	7	9	9	7	1	1	1	0	0	0	0	0
Dentist	52	Male	None	1	1	0	4	2	0	1	0	0	0	0	0	0	0	0	0	0	0	4	yes	0	0	0	0	0	0	0	0	0	0	0	0	0	1	3	4	7	7	0	0	1	0	0	0	0	0
Dentist	43	Male	1 or more	0	1	0	3	2	0	0	0	0	0	1	0	0	0	0	0	0	0	4	yes	1	0	0	0	0	0	0	0	0	0	0	0	0	0	1	1	1	1	0	0	0	0	0	0	0	0
Dentist	35	Male	1 or more	0	1	0	2	3	0	1	1	0	0	0	0	0	0	0	0	0	0	4	yes	1	1	0	0	0	0	0	0	0	0	0	0	0	0	8	6	9	5	0	0	0	0	0	0	0	0
Dentist	46	Male	1 or more	1	1	0	5	5	3	0	0	0	0	0	0	0	1	1	0	0	0	5	yes	1	0	0	0	0	0	0	0	0	0	0	0	0	0	3	1	3	3	0	0	0	0	0	0	0	0
Dentist	26	Female	None	1	1	0	2	2	1	0	1	0	0	0	0	0	0	0	0	0	0	2	yes	1	0	0	0	0	0	0	0	0	0	0	0	0	0	7	8	8	8	0	0	0	0	0	0	0	0
Dentist		Female	1 or more	0	1	0	1	0	1	1	1	0	0	0	1	0	1	0	0	0	0	5	yes	1	0	0	0	0	0	0	0	0	0	0	0	0	0	6	7	2	8	0	0	1	0	0	0	0	0
Dentist	44	Female	1 or more	0	1	0	4	4	0	1	0	0	0	0	0	0	0	0	0	0	0	4	yes	1	0	0	0	0	0	0	0	0	0	0	0	0	0	5	3	7	7	0	0	0	0	0	0	0	0
Dentist	34	Female	None	1	1	0	2	2	0	1	0	0	1	0	1	0	0	0	0	0	0	2	yes	0	1	0	0	0	0	0	0	0	0	0	0	0	0	2	0	2	6	0	1	0	1	0	0	0	0
Dentist	31	Male	None	0	0	1	8	8	2	1	1	0	0	0	0	0	0	0	0	0	0	1	yes	1	0	0	0	0	0	0	0	0	0	0	0	0	0	7	7	10	9	0	1	1	0	0	0	0	0
Dentist	65	Male	1 or more	0	1	0	2	1	0	1	0	0	0	0	0	0	0	0	0	0	0	4	don't know	1	0	0	0	0	0	0	0	0	0	0	0	0	0	4	1	8	8	0	0	0	0	0	0	0	0
Dentist	57	Female	1 or more	0	1	0	1	1	0	1	0	0	0	0	0	0	0	0	0	0	0	4	yes	1	0	0	0	0	0	0	0	0	0	0	0	0	0	4	4	8	10	0	0	0	0	0	0	0	0
Dentist	32	Male	1 or more	0	1	0	4	3	0	1	0	0	0	0	0	0	0	0	0	0	0	3	yes	1	0	0	0	0	0	0	0	0	0	0	0	0	0	5	5	5	2	0	0	0	0	0	0	0	0
Dentist	40	Female	1 or more	0	1	0	2	3	0	1	0	0	0	0	0	0	1	0	0	0	0	4	yes	0	1	0	0	0	0	0	0	0	0	0	0	0	0	3	1	5	8	0	0	0	0	0	0	0	0
Dentist	54	Female	None	0	1	0	2	1	1	1	0	0	0	0	0	0	0	0	0	0	0	2	yes	1	0	0	0	0	0	0	0	0	0	0	0	0	0	4	0	4	8	0	0	0	0	0	0	0	0
Dentist	28	Male	None	0	1	0	4	6	2	0	0	0	0	1	0	0	0	0	0	0	0	2	yes	1	0	0	0	0	0	0	0	0	0	0	0	0	0	6	3	7	8	0	1	0	0	0	1	0	0
Dentist		Male	None	0	1	0	21	13	1	0	0	0	0	0	1	0	1	1	0	0	0	1	yes	0	0	0	0	0	0	1	0	0	0	0	0	0	0	3	3	1	3	0	0	0	0	0	0	0	0
Dentist	31	Female	None	0	1	0	5	4	0	1	0	0	0	0	0	0	0	0	0	0	0	2	yes	0	0	1	0	0	0	0	0	0	0	0	0	0	0	4	3	3	8	0	0	0	0	0	0	0	0
Dentist	54	Male	1 or more	0	1	0	3	1	1	1	0	0	0	0	0	0	0	0	0	0	0	1	yes	1	0	0	0	0	0	0	0	0	0	0	0	0	0	4	4	0	5	0	0	0	0	0	0	0	1
Dentist	45	Female	1 or more	0	1	0	2	1	1	0	0	0	0	0	0	0	1	0	0	0	0	3	yes	1	0	0	0	0	0	0	0	0	0	0	0	0	0	6	4	8	5	0	0	1	0	0	0	0	0
Dentist	32	Female	None	0	1	0	2	2	0	1	0	0	0	0	0	0	0	0	0	0	0	2	yes	1	0	0	0	0	0	0	0	0	0	0	0	0	0	6	4	8	7	0	0	0	0	0	0	0	0
Dentist	39	Female	1 or more	0	1	0	3	6	0	0	1	0	0	0	0	0	0	1	0	0	0	5	yes	1	0	0	0	0	0	0	0	0	0	0	0	0	0	8	8	9	8	0	0	0	0	0	0	0	0
Dentist	29	Female	None	0	1	0	3	3	0	1	0	0	0	0	0	0	0	0	0	0	0	1	yes	1	0	0	0	0	0	0	0	0	0	0	0	0	0	8	8	10	5	0	1	0	0	1	0	0	0
Dentist	34	Male	None	0	1	0	3	3	0	1	0	0	0	0	0	0	0	0	0	0	0	2	don't know	0	1	0	0	0	0	0	0	0	0	0	0	0	0	3	0	6	7	0	0	0	0	0	0	0	0
Dentist	43	Male	None	1	0	0	35	27	5	1	0	0	1	1	0	0	0	0	0	0	0	2	yes	1	0	0	0	0	0	0	0	0	0	0	0	0	0	1	1	5	0	0	0	0	0	0	0	0	0
Dentist	37	Male	1 or more	0	1	0	3	3	1	1	0	0	0	0	0	0	0	1	0	0	0	6	yes	0	1	0	0	0	0	0	0	0	0	0	0	0	0	7	5	7	9	0	0	0	0	0	0	0	0
Dentist	47	Female	1 or more	0	1	0	1	1	0	1	0	0	0	1	0	0	0	0	0	0	0	5	yes	1	0	0	0	0	0	0	0	0	0	0	0	0	0	8	6	9	9	0	0	0	1	0	0	0	0
Dentist	29	Female	None	0	0	1	2	2	1	1	0	0	0	0	0	0	0	0	0	0	0	2	yes	1	0	0	0	0	0	0	0	0	0	0	0	0	0	5	5	8	8	0	0	0	0	0	0	0	0
Dentist	37	Female	1 or more	0	1	0	2	1	1	1	0	0	0	0	0	0	0	1	0	0	0	4	yes	1	0	0	0	0	0	0	0	0	0	0	0	0	0	2	4	4	6	0	0	0	0	0	0	0	0
Dentist	43	Female	None	0	1	0	5	4	2	1	0	1	1	1	1	0	1	0	0	0	0	2	yes	0	0	0	0	0	0	0	0	0	0	0	0	0	1	3	3	4	9	0	0	1	0	0	0	0	0
Dentist	47	Female	1 or more	0	1	0	2	1	0	1	0	0	0	0	0	0	0	0	0	0	0	4	yes	1	0	0	0	0	0	0	0	0	0	0	0	0	0	5	1	8	1	0	0	0	0	0	0	0	0
Dentist		Female	None	0	1	0	5	4	0	1	0	0	0	0	0	0	0	0	0	0	0	2	yes	0	0	0	0	0	0	0	0	0	0	0	0	0	1	9	9	9	9	0	0	0	0	0	0	0	0
Dentist	31	Male	1 or more	1	1	0	1	1	0	1	0	0	0	0	0	0	0	0	0	0	0	4	don't know	1	0	0	0	0	0	0	0	0	0	0	0	0	0	3	3	3	7	0	0	1	0	0	0	0	0
Dentist	49	Male	1 or more	0	1	0	2	1	1	1	0	0	0	0	0	0	0	0	0	0	0	5	don't know	1	0	0	0	0	0	0	0	0	0	0	0	0	0	7	6	8	8	0	0	1	0	0	0	0	0
Dentist	28	Male	None	0	1	0	6	2	0	1	0	0	0	0	0	0	0	0	0	0	0	2	yes	1	0	0	0	0	0	0	0	0	0	0	0	0	0	1	0	3	5	0	0	0	0	0	0	0	0
Dentist	47	Female	1 or more	0	1	0	3	2	2	1	0	0	0	0	0	0	0	0	0	0	0	3	yes	1	0	0	0	0	0	0	0	0	0	0	0	0	0	9	5	9	10	0	0	0	0	0	0	0	0
Dentist	62	Male	None	0	1	0	1	1	0	1	0	0	0	0	0	0	0	0	0	0	0	2	don't know	0	1	0	0	0	0	0	0	0	0	0	0	1	0	1	1	1	8	0	0	0	0	0	0	0	0
Dentist	61	Male	None	1	1	0	1	2	0	1	0	0	1	1	1	0	1	1	0	0	0	2	yes	0	0	0	0	0	0	0	0	0	0	0	0	0	1	2	1	2	5	0	0	0	1	0	0	0	0
Dentist	31	Male	None	0	1	0	2	2	2	0	0	0	1	1	0	0	1	0	0	0	0	2	yes	1	0	0	0	0	0	0	0	0	0	0	0	0	0	5	0	5	7	0	0	0	0	1	0	0	0
Dentist	36	Female	None	0	1	0	3	4	0	1	0	0	0	0	0	0	0	1	0	0	0	1	no	1	0	0	0	0	0	0	0	0	0	0	0	0	0	5	1	7	7	1	1	1	0	1	0	0	0
Dentist	50	Male	1 or more	0	1	0	2	2	1	1	0	0	0	0	0	0	0	0	0	0	0	4	yes	0	0	0	0	0	0	0	1	0	0	0	0	0	0	3	4	4	7	0	0	0	0	0	0	0	0
Dentist		Male	1 or more	0	1	0	2	2	1	1	0	0	0	0	0	0	1	0	0	0	0	3	yes	1	0	0	0	0	0	0	0	0	0	0	0	0	0	5	2	3	3	0	0	0	0	0	0	0	0
Dentist	33	Male	1 or more	0	1	0	4	3	1	0	1	0	0	0	1	0	0	0	0	0	0	3	yes	1	0	0	0	0	0	0	0	0	0	0	0	0	0	4	1	2	6	0	0	1	0	0	0	0	0
Dentist	63	Male	1 or more	0	0	1	2	2	1	1	0	0	0	0	0	0	0	0	0	0	0	3	yes	0	1	0	0	0	0	0	0	0	0	0	0	0	0	6	8	8	7	0	0	0	0	0	0	0	0
Dentist	28	Male	None	0	1	0	1	1	0	1	0	0	1	1	1	0	1	0	0	0	0	2	yes	1	0	0	0	0	0	0	0	0	0	0	0	0	0	6	5	5	7	0	0	0	0	0	0	0	0
Dentist	51	Male	1 or more	0	1	0	2	2	0	1	0	0	0	0	0	0	0	0	0	0	0	4	yes	1	0	0	0	0	0	0	0	0	0	0	0	0	0	2	3	3	5	0	0	0	0	0	0	0	0
Dentist	55	Female	None	0	1	0	2	2	0	1	0	0	0	0	0	0	0	0	0	0	0	2	don't know	0	0	0	0	0	0	0	0	0	0	0	0	0	1	3	1	3	8	0	0	1	0	0	0	0	0
Dentist	47	Female	1 or more	0	1	0	2	2	0	1	0	0	0	0	0	0	0	0	0	0	0	4	don't know	1	0	0	0	0	0	0	0	0	0	0	0	0	0	2	1	2	2	0	0	0	0	0	0	0	0
Dentist	38	Male	1 or more	0	1	0	2	3	0	1	0	0	0	0	0	0	0	0	0	0	0	3	yes	0	1	0	0	0	0	0	0	0	0	0	0	0	0	6	5	8	9	0	0	0	0	0	0	0	0
Dentist	40	Female	None	0	1	0	2	1	0	1	0	0	0	0	0	0	0	0	0	0	0	2	don't know	1	0	0	0	0	0	0	0	0	0	0	0	0	0	8	2	2	10	0	0	0	0	0	0	0	0
Dentist	61	Male	None	0	1	0	184	3	1	0	0	0	0	0	0	0	1	1	0	0	0	1	yes	1	0	0	0	0	0	0	0	0	0	0	0	0	0	3	2	3	4	0	0	0	0	0	0	0	0
Dentist	52	Male	1 or more	0	1	0	2	4	1	0	1	0	0	0	0	0	0	0	0	0	0	5	don't know	1	0	0	0	0	0	0	0	0	0	0	0	0	0	2	2	6	10	0	0	0	0	0	0	0	0
Dentist	58	Male	None	0	1	0	2	2	1	1	0	0	0	0	0	0	0	0	0	0	0	2	yes	1	0	0	0	0	0	0	0	0	0	0	0	0	0	8	9	9	10	0	0	0	0	0	0	0	1
Dentist	34	Male	1 or more	0	1	0	5	4	2	1	0	0	0	0	0	0	0	0	0	0	0	4	don't know	0	0	1	0	0	0	0	0	0	0	0	0	0	0	3	1	10	8	0	0	0	0	0	0	0	0
Dentist	64	Female	None	0	1	0	2	2	2	1	0	0	0	0	0	0	0	0	0	0	0	1	yes	0	0	1	0	0	0	0	0	0	0	0	0	0	0	7	10	10	9	0	0	0	0	0	0	0	0
Dentist	45	Female	None	0	1	0	3	3	1	1	0	0	0	0	0	0	0	0	0	0	0	1	yes	1	0	0	0	0	0	0	0	0	0	0	0	0	0	5	0	3	7	0	0	0	0	0	0	0	0
Dentist	61	Male	None	0	1	0	6	0	1	1	0	0	0	0	0	0	0	0	0	0	0	3	yes	1	0	0	0	0	0	0	0	0	0	0	0	0	0	2	2	2	5	0	0	1	0	0	0	0	0
Dentist	61	Female	1 or more	0	1	0	2	1	1	1	0	0	0	0	0	0	0	0	0	0	0	3	no	1	0	0	0	0	0	0	0	0	0	0	0	0	0	3	4	7	8	0	0	1	0	0	0	0	0
Dentist	37	Female	1 or more	0	1	0	1	1	0	1	0	0	0	0	0	0	0	0	0	0	0	3	yes	1	0	0	0	0	0	0	0	0	0	0	0	0	0	5	5	5	8	0	0	0	0	0	0	0	1
Dentist	36	Female	1 or more	0	1	0	2	2	2	1	0	0	0	0	0	0	0	1	0	0	0	4	yes	1	0	0	0	0	0	0	0	0	0	0	0	0	0	8	4	8	8	0	0	0	0	0	0	0	0
Dentist		Female	None	0	1	0	6	5	4	1	0	0	0	0	0	0	0	0	0	0	0	2	don't know	0	0	0	0	0	0	0	0	0	0	0	0	1	0	3	0	2	8	0	0	0	0	0	0	0	0
Dentist	62	Male	None	1	0	0	45	40	10	1	1	1	1	1	1	0	1	1	1	0	1	1	yes	1	0	0	0	0	0	0	0	0	0	0	0	0	0	5	7	7	0	0	0	0	0	0	0	0	1
Dentist	35	Male	1 or more	0	1	0	2	3	1	0	0	0	0	0	0	0	1	1	0	0	0	4	yes	1	1	0	0	0	0	0	0	0	0	0	0	0	0	5	1	5	10	1	1	0	0	0	0	0	1
Dentist	53	Male	None	0	1	0	2	3	0	1	0	0	1	0	1	0	1	1	1	0	0	2	don't know	1	0	0	0	0	0	0	0	0	0	0	0	0	0	6	10	8	9	0	0	0	1	0	0	0	0
Dentist	35	Female	None	0	0	1	5	12	2	1	1	0	1	1	1	0	0	1	0	0	0	2	don't know	1	0	0	0	0	0	0	0	0	0	0	0	0	0	0	0	0	8	0	1	0	1	0	0	0	0
Dentist		Male	None	1	0	0	20	6	5	1	0	0	0	0	1	0	0	1	0	0	0	2	yes	1	0	0	0	0	0	0	0	0	0	0	0	0	0	3	2	2	1	0	0	0	0	0	0	0	0
Dentist	47	Male	1 or more	0	1	0	1	1	0	1	0	0	0	0	0	0	0	0	0	0	0	4	yes	1	0	0	0	0	0	0	0	0	0	0	0	0	0	7	3	5	9	0	0	0	0	0	0	0	0
Dentist	33	Female	None	0	0	1	5	10	2	1	0	0	0	0	0	0	0	0	0	0	0	2	yes	1	0	0	0	0	0	0	0	0	0	0	0	0	0	1	2	5	4	0	0	0	0	0	0	0	1
Dentist	60	Female	None	0	1	0	16	1	1	1	0	0	0	0	0	0	0	0	0	0	0	2	yes	0	0	0	0	0	1	0	0	0	0	0	0	0	0	5	5	5	8	0	0	0	0	0	0	0	0
Dentist	46	Male	1 or more	0	1	0	2	3	1	1	0	0	1	1	1	1	1	1	0	0	0	6	yes	0	0	0	0	0	0	0	0	0	0	0	1	0	0	8	8	9	9	0	0	0	0	0	0	0	0
Dentist	40	Male	1 or more	1	1	0	2	2	0	1	0	0	0	0	0	0	1	1	0	0	0	4	yes	1	0	0	0	0	0	0	0	0	0	0	0	0	0	6	0	1	7	0	0	0	0	0	0	0	0
Dentist	65	Female	None	0	1	0	2	1	0	1	0	0	0	0	0	0	0	0	0	0	0	2	don't know	1	0	0	0	0	0	0	0	0	0	0	0	0	0	5	7	8	8	0	0	0	0	0	0	0	0
Dentist	52	Female	None	0	1	0	3	4	3	0	1	0	0	0	0	0	0	0	0	0	0	3	don't know	0	1	0	0	0	0	0	0	0	0	0	0	0	0	7	7	7	7	0	0	1	0	0	0	1	0
Dentist	29	Male	None	0	1	0	2	2	0	1	0	0	0	0	0	0	0	0	0	0	0	1	yes	1	0	0	0	0	0	0	0	0	0	0	0	0	0	6	7	10	8	0	0	0	0	0	0	0	0
Dentist		Male	None	0	1	0	4	0	4	1	1	0	0	0	0	0	0	0	0	0	0	2	yes	1	0	0	0	0	0	0	0	0	0	0	0	0	0	3	3	6	4	0	0	0	0	0	0	0	1
Dentist	41	Female	None	0	1	0	1	0	0	0	1	0	0	0	0	0	0	0	0	0	0	2	yes	0	0	0	0	1	0	0	0	0	0	0	0	0	0	2	0	8	8	0	0	0	0	0	0	0	0
Dentist	69	Male	None	0	1	0	2	1	1	0	0	0	0	0	0	1	0	0	0	0	0	1	don't know	0	0	0	0	1	0	1	0	0	0	0	0	0	0	5	5	5	8	0	0	0	0	0	0	0	0
Dentist	41	Female	1 or more	0	1	0	2	2	0	1	0	0	0	0	0	0	0	0	0	0	0	4	don't know	1	0	0	0	0	0	0	0	0	0	0	0	0	0	3	3	3	8	0	0	0	0	0	0	0	0
Dentist	55	Female	1 or more	0	1	0	1	0	0	1	0	0	0	0	0	0	0	0	0	0	0	3	yes	0	1	0	0	0	0	0	0	0	0	0	0	0	0	7	5	8	6	0	0	0	0	0	0	0	0
Dentist	56	Male	1 or more	1	1	0	3	3	1	0	0	0	0	0	1	1	1	0	0	0	0	4	don't know	1	0	0	0	0	0	0	0	0	0	0	0	0	0	2	5	8	6	0	0	0	0	0	0	0	0
Dentist	31	Male	None	1	1	0	2	1	1	1	0	0	0	0	0	0	0	0	0	0	0	2	yes	1	0	0	0	0	0	0	0	0	0	0	0	0	0	7	2	6	9	0	0	0	0	0	0	0	0
Dentist	44	Female	1 or more	0	1	0	1	1	0	1	0	0	0	0	0	0	0	0	0	0	0	5	yes	1	0	0	0	0	0	0	0	0	0	0	0	0	0	5	7	7	7	0	0	0	0	0	0	0	0
Dentist	44	Female	1 or more	0	1	0	2	1	0	1	0	0	0	0	0	0	0	0	0	0	0	4	yes	1	1	0	0	0	0	0	0	0	0	0	0	0	0	7	6	8	8	0	0	0	0	0	0	0	0
Dentist	37	Male	1 or more	0	1	0	3	2	1	1	0	0	0	0	0	0	0	0	0	0	0	3	yes	1	0	0	0	0	0	0	0	0	0	0	0	0	0	3	1	4	4	0	0	0	0	0	0	0	0
Dentist	36	Male	None	0	1	0	2	1	0	1	1	0	0	0	0	0	0	0	0	0	0	2	don't know	1	0	0	0	0	0	0	0	0	0	0	0	0	0	3	3	5	3	0	0	0	0	0	0	0	0
Dentist	60	Female	None	1	1	1	4	2	0	1	0	0	0	0	1	0	0	0	1	0	0	1	yes	1	0	0	0	0	0	0	0	0	0	0	0	0	0	7	2	7	9	0	0	0	0	0	0	0	0
Dentist	31	Female	None	1	1	0	4	5	2	1	0	1	0	0	0	0	0	0	0	0	0	2	yes	1	0	0	0	0	0	0	0	0	0	0	0	0	0	2	1	1	9	0	0	0	1	0	0	0	0
Dentist	29	Female	None	0	0	1	9	6	3	1	0	0	0	0	0	0	0	0	0	0	0	1	yes	1	0	0	0	0	0	0	0	0	0	0	0	0	0	3	3	8	9	0	1	1	0	1	0	0	0
Dentist	39	Male	None	0	1	0	1	0	0	1	0	0	0	0	0	0	0	0	0	0	0	2	yes	1	0	0	0	0	0	0	0	0	0	0	0	0	0	6	3	7	10	0	0	0	0	0	0	0	0
Dentist		Male	1 or more	0	1	0	1	1	0	1	0	0	0	0	0	0	0	0	0	0	0	3	yes	1	0	0	0	0	0	0	0	0	0	0	0	0	0	2	2	4	5	0	0	0	0	0	0	0	1
Dentist	33	Male	None	0	1	0	4	3	0	1	0	0	0	0	0	0	0	0	0	0	0	1	yes	0	0	0	0	0	0	0	1	0	0	0	1	0	0	4	3	2	5	0	0	0	0	0	0	0	0
Dentist	31	Female	None	1	1	0	2	2	1	0	0	1	0	0	0	0	0	0	0	0	0	2	yes	1	0	0	0	0	0	0	0	0	0	0	0	0	0	2	2	3	2	0	0	0	0	0	0	1	0
Dentist	56	Male	1 or more	0	1	0	2	3	0	1	0	0	0	0	0	1	1	1	0	0	0	3	yes	1	0	0	0	0	0	0	0	0	0	0	0	0	0	3	3	5	6	0	0	1	0	0	0	0	0
Dentist	39	Female	1 or more	0	1	0	2	2	0	1	0	0	0	0	0	0	1	1	0	0	0	4	yes	1	0	0	0	0	0	0	0	0	0	0	0	0	0	5	5	8	5	0	0	0	0	0	0	0	0
Dentist	67	Male	None	0	1	0	2	0	1	1	0	0	0	0	0	0	0	0	0	0	0	2	yes	1	0	0	0	0	0	0	0	0	0	0	0	0	0	2	2	6	5	0	0	0	0	0	0	0	0
Dentist	42	Female	1 or more	1	0	0	30	8	8	0	0	0	0	0	0	0	0	1	0	0	0	3	yes	0	0	0	0	0	0	0	0	0	0	0	0	0	1	3	3	6	0	0	0	0	0	0	0	0	1
Dentist	45	Female	1 or more	0	1	0	3	3	0	1	0	0	0	0	0	0	0	0	0	0	0	3	yes	0	1	0	0	0	0	0	0	0	0	0	0	0	0	4	2	5	4	0	0	0	0	0	0	0	1
Dentist	36	Female	None	0	1	1	3	2	1	1	0	0	1	1	1	0	1	1	0	0	0	1	yes	0	0	0	0	0	0	0	0	1	0	0	0	0	0	8	7	9	9	0	0	0	0	0	0	0	0
Dentist	57	Female	None	0	1	0	2	2	0	1	0	0	0	0	1	0	0	0	0	0	0	1	yes	0	0	0	0	0	0	1	0	0	0	0	0	0	0	3	0	0	10	0	0	0	0	0	0	1	0
Dentist	32	Male	None	1	0	0	140	35	3	0	0	0	0	0	0	0	1	0	0	0	0	1	yes	1	0	0	0	0	0	0	0	0	0	0	0	0	0	1	1	2	1	0	1	0	0	0	0	0	0
Dentist	33	Male	1 or more	0	1	0	2	3	0	0	0	1	0	0	0	0	0	0	0	0	0	3	yes	1	0	0	0	0	0	0	0	0	0	0	0	0	0	3	4	7	7	0	0	0	0	0	0	0	0
Dentist	29	Female	None	0	1	0	2	2	0	1	0	0	0	0	0	0	0	0	0	0	0	2	yes	1	0	0	0	0	0	0	0	0	0	0	0	0	0	5	4	7	8	0	0	0	1	0	0	0	0
Dentist	39	Male	1 or more	0	1	0	2	2	0	1	0	0	0	0	0	0	0	0	0	0	0	3	don't know	0	1	0	0	0	0	0	0	0	0	0	0	0	0	7	5	8	9	0	0	1	0	0	0	0	0
Dentist	43	Male	1 or more	0	1	0	2	2	0	1	0	0	0	0	0	0	0	0	0	0	0	3	yes	1	0	0	0	0	0	0	0	0	0	0	0	0	0	3	3	8	10	0	0	0	0	0	0	0	0
Dentist	34	Female	1 or more	0	1	0	4	3	0	1	0	0	0	0	0	0	0	0	0	0	0	2	don't know	0	0	0	0	0	0	0	1	0	0	1	0	0	0	8	8	8	5	0	0	0	0	0	0	0	0
Dentist	58	Male	1 or more	0	1	0	2	1	0	1	0	0	0	0	0	0	0	0	0	0	0	2	yes	0	1	0	0	0	0	1	0	0	0	0	0	0	0	5	7	6	5	0	0	1	0	0	0	0	0
Dentist	30	Female	None	0	1	0	2	0	0	1	0	0	0	0	0	0	0	0	0	0	0	2	yes	1	0	0	0	0	0	0	0	0	0	0	0	0	0	6	6	8	6	0	0	0	0	0	0	0	0
Dentist	43	Male	None	0	1	0	2	0	3	1	0	0	0	0	1	0	1	0	0	0	0	1	yes	0	0	0	0	0	0	0	0	1	0	0	0	0	0	5	5	8	6	0	0	0	0	0	0	0	0
Dentist	26	Female	None	1	1	0	3	1	0	1	0	0	0	0	0	0	0	0	0	0	0	2	yes	1	0	0	0	0	0	0	0	0	0	0	0	0	0	3	0	4	5	0	1	1	0	0	0	0	0
Dentist	61	Female	None	0	1	0	3	3	1	0	0	0	0	0	1	0	1	1	0	0	0	1	don't know	1	0	0	0	0	0	0	0	0	0	0	0	0	0	5	3	3	7	0	1	0	1	0	0	1	0
Dentist	54	Male	1 or more	0	1	0	2	0	2	0	1	0	0	0	0	0	0	0	0	0	0	4	yes	1	0	0	0	0	0	0	0	0	0	0	0	0	0	1	1	3	4	0	0	1	0	0	0	0	0
Dentist	36	Female	1 or more	0	1	0	2	2	1	0	0	0	0	0	0	0	1	0	0	0	0	3	yes	1	0	0	0	0	0	0	0	0	0	0	0	0	0	4	4	5	8	0	0	0	0	0	0	0	0
Dentist	55	Male	1 or more	0	1	0	3	0	3	0	0	0	0	0	1	1	1	0	0	0	0	5	yes	0	0	0	0	0	0	1	0	0	0	0	1	0	0	2	4	6	4	0	0	0	0	0	0	0	0
Dentist	65	Male	None	0	1	0	1	0	01	1	0	0	0	0	1	0	0	1	0	0	0	5	yes	1	0	0	0	0	0	0	0	0	0	0	0	0	0	6	5	8	7	0	0	0	0	0	0	0	0
Dentist	30	Female	None	0	1	0	4	5	1	0	1	0	0	0	0	0	0	0	0	0	0	2	yes	0	0	0	0	0	0	0	0	0	0	0	0	0	1	2	3	2	5	1	0	0	0	0	0	0	0
Dentist	29	Male	None	0	1	0	3	2	0	1	0	0	0	0	0	0	0	0	0	0	0	2	yes	1	1	0	0	0	0	0	0	0	0	0	0	0	0	3	3	3	4	0	0	0	0	0	0	0	0
Dentist	57	Male	None	0	1	0	2	1	0	0	0	0	0	0	0	0	1	1	0	0	0	2	don't know	1	0	0	0	0	0	0	0	0	0	0	0	0	0	4	4	2	2	0	0	0	0	0	0	0	0
Dentist	37	Male	None	0	1	0	3	2	1	1	0	1	1	1	1	0	1	1	0	0	0	1	yes	1	0	0	0	0	0	0	0	0	0	0	0	0	0	2	1	5	3	0	0	0	0	0	0	0	0
Dentist	40	Female	None	1	0	0	15	5	2	0	0	0	0	0	0	0	0	0	1	0	0	2	don't know	1	1	0	0	0	0	0	0	0	0	0	0	0	0	2	2	7	0	0	0	0	0	0	0	0	0
Dentist	48	Male	1 or more	0	1	0	4	3	1	1	0	0	0	0	1	0	1	1	0	0	0	4	yes	1	0	0	0	0	0	0	0	0	0	0	0	0	0	1	6	10	10	0	0	0	0	0	0	0	0
Dentist	56	Male	1 or more	0	1	0	1	0	2	1	0	0	0	0	0	0	0	0	0	0	0	3	yes	1	0	0	0	0	0	0	0	0	0	0	0	0	0	7	7	7	9	0	0	0	0	0	0	0	0
Dentist	63	Female	None	0	1	0	2	2	0	0	0	0	0	0	1	0	1	1	0	0	0	2	no	1	0	0	0	0	0	0	0	0	0	0	0	0	0	5	0	9	9	0	0	0	1	0	0	0	0
Dentist	60	Male	1 or more	0	1	0	5	10	5	0	0	0	0	1	0	0	0	0	0	0	0	4	don't know	0	1	0	0	0	1	0	0	0	0	0	1	0	0	6	6	6	6	0	0	0	0	0	0	0	0
Dentist	32	Male	1 or more	0	1	0	8	5	0	1	0	0	0	0	0	0	0	0	0	0	0	4	yes	1	0	0	0	0	0	0	0	0	0	0	0	0	0	4	2	2	4	0	0	0	0	0	0	0	0
Dentist	49	Male	1 or more	0	1	0	3	3	1	1	0	0	0	0	1	1	0	1	0	0	0	4	yes	1	0	0	0	0	0	0	0	0	0	0	0	0	0	5	4	8	4	0	0	0	1	0	0	0	0
Dentist	41	Female	1 or more	0	1	0	6	2	0	1	0	0	0	0	0	0	0	0	0	0	0	4	yes	1	0	0	0	0	0	0	0	0	0	0	0	0	0	5	1	5	7	0	0	0	0	0	0	0	0
Dentist	34	Female	1 or more	0	1	0	4	3	1	1	0	1	1	1	1	0	1	1	0	0	0	6	yes	0	0	0	0	1	0	0	0	0	0	0	0	0	0	7	10	9	10	0	0	0	0	0	0	0	0
Dentist		Male	None	1	1	0	3	3	0	0	0	1	0	0	0	0	0	0	0	0	0	1	yes	0	0	0	0	0	1	0	0	0	0	0	0	0	0	2	1	3	7	0	0	0	0	0	0	1	0
Dentist	44	Female	None	0	1	0	2	2	1	1	0	0	0	0	0	0	0	0	0	0	0	1	yes	0	1	0	0	0	0	0	0	0	0	0	0	0	0	5	3	0	4	1	1	0	0	0	0	0	0
Dentist	62	Female	None	0	1	0	1	0	0	1	0	0	0	0	0	0	0	0	0	0	0	2	no	1	0	0	0	0	0	0	0	0	0	0	0	0	0	2	2	1	6	0	0	0	0	0	0	0	0
Dentist	60	Male	None	0	1	0	1	0	1	1	0	0	0	0	1	0	0	0	0	0	0	2	yes	0	0	0	0	0	0	0	0	0	0	0	0	0	1	8	4	4	7	0	0	0	0	0	0	0	0
Dentist	30	Male	None	0	1	0	3	2	2	1	0	0	0	0	0	0	0	0	0	0	0	2	yes	1	0	0	0	0	0	0	0	0	0	0	0	0	0	7	5	8	8	0	0	0	0	1	0	0	0
Dentist	31	Female	None	0	1	0	3	3	0	1	0	0	0	0	0	0	0	0	0	0	0	2	yes	0	0	0	0	0	0	0	0	0	0	0	0	0	1	3	3	4	4	0	0	0	0	0	0	0	0
Dentist	30	Male	None	0	1	0	3	2	0	1	0	0	0	0	0	0	0	0	0	0	0	1	yes	0	1	0	0	0	0	0	0	0	0	0	0	0	0	6	6	9	8	0	0	0	0	0	0	0	0
Dentist	31	Female	None	0	0	1	3	3	2	0	1	0	0	0	0	0	0	0	0	0	0	2	yes	1	0	0	0	0	0	0	0	0	0	0	0	0	0	5	5	9	8	0	1	0	0	1	0	0	0
Dentist	35	Female	1 or more	0	1	0	2	2	0	1	0	0	0	0	0	0	0	0	0	0	0	5	yes	1	0	0	0	0	0	0	0	0	0	0	0	0	0	9	9	10	10	0	0	0	0	0	0	0	0
Dentist	36	Female	None	0	1	0	6	5	1	0	0	0	0	0	0	0	1	0	0	0	0	1	yes	1	0	0	0	0	0	0	0	0	0	0	0	0	0	3	0	5	7	0	0	0	0	0	0	0	0
Dentist	41	Female	1 or more	0	1	0	5	4	0	1	0	0	1	0	1	0	0	0	0	0	0	4	yes	1	0	0	0	0	0	0	0	0	0	0	0	0	0	6	5	8	8	0	0	0	0	0	0	0	0
Dentist	31	Female	1 or more	1	1	0	2	1	0	1	0	0	0	0	0	0	0	0	0	0	0	4	yes	1	0	0	0	0	0	0	0	0	0	0	0	0	0	7	5	5	8	0	0	0	0	1	0	0	0
Dentist	45	Female	1 or more	0	1	0	3	3	1	0	0	0	0	0	0	0	1	0	0	0	0	4	yes	1	0	0	0	0	0	0	0	0	0	0	0	0	0	5	3	9	7	0	0	0	0	0	0	0	0
Dentist	45	Female	1 or more	0	1	0	4	2	0	1	0	0	0	0	0	0	0	0	0	0	0	5	yes	1	0	0	0	0	0	0	0	0	0	0	0	0	0	3	3	3	6	0	0	1	0	0	0	0	0
Dentist	54	Female	1 or more	0	1	0	1	3	1	0	1	0	0	0	0	0	0	0	0	0	0	5	yes	1	0	0	0	0	0	0	0	0	0	0	0	0	0	5	5	8	2	0	0	0	1	0	0	0	0
Dentist	43	Female	1 or more	0	1	0	2	2	1	1	0	0	0	0	0	0	0	0	0	0	0	5	yes	1	0	0	0	0	0	0	0	0	0	0	0	0	0	5	3	7	6	0	0	0	0	0	0	0	0
Dentist	32	Male	1 or more	0	1	0	5	4	0	0	0	0	0	1	0	0	0	0	0	0	0	3	yes	1	0	0	0	0	0	0	0	0	0	0	0	0	0	7	6	8	9	0	0	0	0	0	0	0	0
Dentist	57	Male	1 or more	0	1	0	2	0	0	1	0	0	0	0	0	0	0	0	0	0	0	4	no	0	1	0	0	0	0	0	0	0	0	0	0	0	0	1	3	3	6	1	0	1	0	0	0	0	0
Dentist	53	Male	None	0	1	0	4	4	0	1	1	0	0	0	0	0	0	0	0	0	0	4	don't know	0	0	0	0	0	0	1	0	0	0	0	0	0	0	8	8	8	8	0	0	1	0	0	0	0	0
Dentist	47	Male	1 or more	0	1	0	2	2	0	1	0	0	0	0	0	0	0	0	0	0	0	5	yes	1	0	0	0	0	0	0	0	0	0	0	0	0	0	7	5	5	9	0	0	0	0	0	0	0	1
Dentist	57	Female	None	0	1	0	3	5	1	1	0	0	0	0	0	0	0	0	0	0	0	2	no	1	0	0	0	0	0	0	0	0	0	0	0	0	0	7	7	8	9	0	0	1	0	0	0	0	0
Dentist	50	Female	1 or more	0	1	0	2	2	0	1	0	0	0	0	0	0	0	0	0	0	0	5	yes	1	0	0	0	0	0	0	0	0	0	0	0	0	0	1	1	2	1	0	0	0	1	0	0	0	0
Dentist		Female	1 or more	0	1	0	3	2	0	1	0	0	1	1	1	0	1	1	0	0	0	5	yes	1	0	0	0	0	0	0	0	0	0	0	0	0	0	2	0	2	4	0	0	0	0	0	0	0	0
Dentist	36	Female	None	0	1	0	2	2	0	1	0	0	0	0	0	0	0	0	0	0	0	1	yes	0	0	1	0	0	0	0	0	0	0	0	0	0	0	5	2	1	7	0	0	0	0	0	0	0	0
Dentist	33	Female	1 or more	0	1	0	1	1	0	1	0	0	0	0	0	0	0	0	0	0	0	3	yes	0	1	0	0	0	0	0	0	0	0	0	1	0	0	8	1	4	10	0	0	0	0	0	0	0	0
Dentist	41	Male	1 or more	0	1	0	3	4	0	1	0	0	0	0	0	0	0	0	0	0	0	4	don't know	1	1	0	0	0	0	0	0	0	0	0	0	0	0	6	6	6	8	0	0	0	0	0	0	0	0
Dentist	37	Female	1 or more	1	0	0	30	2	3	0	0	0	0	0	0	0	0	0	1	0	0	4	yes	1	1	0	0	0	0	0	0	0	0	0	0	0	0	5	7	7	5	0	0	1	0	1	0	0	0
Dentist	31	Male	None	0	1	0	3	3	1	1	0	0	0	0	0	0	0	0	0	0	0	1	yes	1	0	0	0	0	0	0	0	0	0	0	0	0	0	4	2	5	5	0	0	0	0	0	0	0	0
Dentist	66	Female	None	0	1	0	1	1	0	1	0	0	0	0	0	0	0	0	0	0	0	2	don't know	1	0	0	0	0	0	0	0	0	0	0	0	0	0	7	3	8	7	0	0	0	0	0	0	0	0
Dentist	37	Female	1 or more	0	0	1	3	3	0	1	0	0	0	0	0	0	0	0	0	0	0	4	yes	1	0	0	0	0	0	0	0	0	0	0	0	0	0	4	6	6	4	0	0	0	0	0	0	0	0
Dentist	65	Male	None	0	1	0	2	1	1	0	0	0	0	0	0	1	1	1	0	0	0	2	yes	0	0	0	0	1	0	1	1	0	0	0	0	0	0	6	9	9	9	0	0	0	0	0	1	0	0
Dentist	32	Male	None	1	1	0	70	10	10	0	0	0	0	0	0	0	1	1	0	0	0	2	yes	1	0	0	0	0	0	0	0	0	0	0	0	0	0	5	3	6	1	0	0	0	0	0	0	0	0
Dentist	47	Male	1 or more	0	1	0	3	3	0	1	0	0	0	0	0	0	0	0	0	0	0	4	yes	1	0	0	0	0	0	0	0	0	0	0	0	0	0	2	1	6	10	0	0	0	0	0	0	0	0
Dentist	53	Male	1 or more	0	1	0	3	3	0	1	0	0	0	0	0	0	0	0	0	0	0	4	yes	1	1	0	0	0	0	0	0	0	0	0	0	0	0	7	6	8	6	0	0	0	0	0	0	0	0
Dentist	43	Female	1 or more	0	1	0	1	1	0	1	0	0	0	0	0	0	0	0	0	0	0	5	don't know	1	0	0	0	0	0	0	0	0	0	0	0	0	0	8	6	8	9	0	0	0	0	0	0	0	0
Dentist		Male	1 or more	0	1	0	2	2	1	1	0	0	0	0	0	0	0	0	0	0	0	4	yes	1	0	0	0	0	0	0	0	0	0	0	0	0	0	5	2	5	9	0	0	1	0	0	0	0	0
Dentist	39	Male	None	0	1	0	3	2	0	0	0	0	0	1	0	0	0	0	0	0	0	2	don't know	1	0	0	0	0	0	0	0	0	0	0	0	0	0	6	3	3	9	0	0	0	0	0	0	0	0
Dentist	46	Female	1 or more	1	0	0	1	1	0	1	0	0	0	0	0	0	0	0	0	0	0	6	yes	0	0	0	0	0	0	0	0	0	0	0	0	0	0	4	4	4	2	0	0	0	0	0	0	0	0
Dentist	30	Female	1 or more	0	1	0	2	1	0	1	0	0	0	0	0	0	0	0	0	0	0	3	yes	0	0	0	0	0	0	0	0	0	0	0	0	0	0	5	3	9	8	0	0	0	0	0	0	0	0
Dentist	39	Female	1 or more	0	1	0	2	1	0	1	0	0	0	0	0	0	0	0	0	0	0	4	yes	1	0	0	0	0	0	0	0	0	0	0	0	0	0	7	7	8	9	0	0	0	0	0	0	0	0
Dentist	59	Male	None	0	1	0	2	0	0	1	0	0	0	0	0	0	0	0	0	0	0	2	yes	0	0	0	0	1	0	0	0	0	0	0	0	0	0	7	3	0	5	0	0	0	1	0	0	0	0
Dentist	32	Female	1 or more	0	1	0	3	5	1	0	1	0	0	0	0	0	0	0	0	0	0	3	yes	1	0	0	0	0	0	0	0	0	0	0	0	0	0	7	1	4	8	0	0	0	0	0	0	0	0
Dentist	37	Female	1 or more	0	1	0	9	4	1	0	0	1	0	0	0	0	0	0	0	0	0	4	yes	0	0	0	0	0	0	0	0	0	1	0	0	0	0	3	1	0	8	0	1	0	0	0	0	0	0
Dentist	57	Female	1 or more	0	1	0	1	1	0	1	0	0	0	0	0	0	0	0	0	0	0	5	don't know	1	0	0	0	0	0	0	0	0	0	0	0	0	0	2	2	2	4	0	0	0	0	0	0	0	0
Dentist	27	Female	None	0	0	1	12	12	3	0	0	0	0	1	0	0	0	0	0	0	0	2	don't know	1	0	0	0	0	0	0	0	0	0	0	0	0	0	9	9	10	9	0	0	0	0	0	0	0	0
Dentist	50	Female	1 or more	0	0	1	10	45	40	1	0	0	0	0	0	0	0	0	0	0	0	6	yes	0	0	0	0	0	0	0	0	0	0	0	0	0	1	8	7	9	7	0	0	1	0	0	0	0	0
Dentist	30	Male	None	1	1	0	4	3	0	1	0	0	0	0	0	0	0	0	0	0	0	2	yes	1	0	0	0	0	0	0	0	0	0	0	0	0	0	2	0	2	2	1	1	0	0	0	0	0	0
Dentist	33	Male	1 or more	1	1	0	6	6	3	0	0	0	0	1	0	0	1	1	0	0	0	3	yes	1	0	0	0	0	0	0	0	0	0	0	0	0	0	4	4	7	6	0	1	0	0	0	0	0	0
Dentist	44	Male	1 or more	0	1	0	3	0	2	1	0	0	0	0	1	0	1	0	0	0	0	4	yes	0	1	0	0	0	0	0	0	0	0	0	0	0	0	8	6	9	8	0	0	1	0	0	0	0	0
Dentist	34	Male	None	0	1	0	3	14	2	1	0	0	0	0	0	0	0	0	0	0	0	1	yes	1	1	0	0	0	0	0	0	0	0	0	0	0	0	3	5	7	5	0	0	0	0	0	0	0	0
Dentist	39	Male	1 or more	1	0	0	1	120	40	0	0	0	0	0	0	0	0	1	0	0	0	4	yes	1	0	0	0	0	0	0	0	0	0	0	0	0	0	8	6	9	0	0	0	0	0	0	0	0	0
Dentist	60	Male	None	0	1	0	2	2	0	1	0	0	0	0	0	0	0	0	0	0	0	2	yes	0	0	0	0	1	0	1	0	0	0	0	1	0	0	4	4	6	6	0	0	0	0	0	0	0	0
Dentist	37	Male	None	0	1	0	8	7	3	0	1	0	0	0	0	0	0	0	0	0	0	1	yes	1	0	0	0	0	0	0	0	0	0	0	0	0	0	2	1	4	4	0	0	0	0	0	0	0	0
Dentist	60	Male	None	0	1	0	1	1	1	1	0	0	0	0	0	0	0	0	0	0	0	2	don't know	1	0	0	0	0	0	0	0	0	0	0	0	0	0	7	1	2	7	0	0	0	0	0	0	0	0
Dentist	27	Female	None	0	1	0	8	6	0	1	0	0	0	0	0	0	0	0	0	0	0	1	yes	1	0	0	0	0	0	0	0	0	0	0	0	0	0	7	1	6	9	0	0	0	0	0	0	0	0
Dentist	31	Female	None	1	1	0	5	5	0	0	1	0	0	0	0	0	0	0	0	0	0	1	yes	1	0	0	0	0	0	0	0	0	0	0	0	0	0	4	3	9	5	0	0	0	1	0	0	0	0
Dentist	29	Male	None	0	1	0	2	2	2	1	1	0	0	0	0	0	0	0	0	0	0	2	yes	1	0	0	0	0	0	0	0	0	0	0	0	0	0	6	6	8	8	0	0	0	0	0	0	0	0
Dentist	51	Female	1 or more	0	1	0	2	1	0	1	0	1	1	1	1	0	1	1	1	0	0	5	no	1	0	0	0	0	0	0	0	0	0	0	0	0	0	9	6	9	10	0	0	0	0	0	0	0	0
Dentist	48	Female	1 or more	0	1	0	3	3	0	1	0	0	0	0	0	0	0	0	0	0	0	5	yes	1	0	0	0	0	0	0	0	0	0	0	0	0	0	8	5	5	10	0	0	1	0	0	0	0	0
Dentist	39	Female	1 or more	0	1	0	3	4	0	1	0	0	0	0	0	0	0	0	0	0	0	4	yes	1	0	0	0	0	0	0	0	0	0	0	0	0	0	6	3	7	10	0	0	0	0	0	0	0	0
Dentist	52	Female	1 or more	0	1	0	2	2	0	1	0	0	0	0	0	1	0	1	0	0	0	5	yes	1	0	0	0	0	0	0	0	0	0	0	0	0	0	7	7	8	4	0	0	1	0	0	0	0	0
Dentist	46	Male	1 or more	0	1	0	4	4	2	0	0	0	0	0	0	0	1	1	0	0	0	5	don't know	0	1	0	0	0	0	0	0	0	0	0	0	0	0	4	3	4	7	0	0	0	1	0	0	0	0
Dentist	57	Male	1 or more	0	1	0	1	1	0	1	0	0	0	0	0	0	0	0	0	0	0	4	yes	1	0	0	0	0	0	0	0	0	0	0	0	0	0	4	4	5	8	0	0	1	0	0	0	0	0
Dentist	52	Male	1 or more	0	1	0	4	2	1	1	1	0	1	1	1	0	0	0	0	0	0	4	yes	1	0	0	0	0	0	0	0	0	0	0	0	0	0	5	2	2	9	0	0	1	0	0	0	0	0
Dentist	36	Female	1 or more	0	1	0	3	4	1	1	0	0	0	0	0	0	0	0	0	0	0	4	yes	0	0	0	0	0	0	0	0	0	0	1	0	0	0	5	6	6	7	0	0	0	0	0	0	0	0
Dentist	55	Female	1 or more	0	1	0	2	2	0	1	0	0	0	0	0	0	0	0	0	0	0	4	yes	1	0	0	0	0	0	0	0	0	0	0	0	0	0	8	2	5	8	0	0	1	0	0	0	0	0
Dentist	54	Female	1 or more	0	1	0	1	0	0	1	0	0	0	0	0	0	0	0	0	0	0	3	don't know	0	1	0	0	0	0	0	0	0	0	0	0	0	0	4	4	7	9	0	0	0	0	0	0	0	0
Dentist	39	Male	1 or more	0	1	0	3	4	1	0	0	0	0	0	0	0	1	1	0	0	0	5	yes	1	0	0	0	0	0	0	0	0	0	0	0	0	0	2	2	5	4	0	0	0	0	0	0	0	1
Dentist	51	Male	1 or more	1	1	0	2	2	1	0	1	0	0	0	0	0	0	0	0	0	0	4	yes	1	0	0	0	0	0	0	0	0	0	0	0	0	0	7	5	7	9	0	0	0	0	0	0	0	0
Dentist	49	Female	1 or more	0	1	0	1	0	0	1	0	0	0	0	0	0	0	0	0	0	0	2	yes	1	0	0	0	0	0	0	0	0	0	0	0	0	0	7	7	9	9	0	0	0	1	0	0	0	0
Dentist	33	Male	1 or more	1	0	0	50	30	3	0	0	1	0	0	0	0	0	0	0	0	0	1	yes	1	0	0	0	0	0	0	0	0	0	0	0	0	0	0	0	3	0	0	0	0	0	0	0	0	0
Dentist	43	Male	1 or more	0	1	0	2	1	1	1	0	0	0	0	0	0	0	0	0	0	0	5	yes	1	0	0	0	0	0	0	0	0	0	0	0	0	0	8	8	8	10	0	0	0	1	0	0	0	0
Dentist	61	Female	None	0	1	0	2	2	1	1	0	0	1	1	1	1	1	0	0	0	0	2	yes	0	0	0	0	0	0	1	0	0	0	0	0	0	0	2	2	5	6	0	0	0	0	0	0	0	0
Dentist	34	Female	1 or more	0	1	0	7	8	0	1	1	0	0	0	0	0	0	0	0	0	0	3	don't know	1	0	0	0	0	0	0	0	0	0	0	0	0	0	5	8	8	8	0	0	0	0	0	0	0	0
Dentist	36	Male	1 or more	0	1	0	5	4	3	0	0	0	1	1	1	0	1	1	0	0	0	3	yes	1	0	0	0	0	0	0	0	0	0	0	0	0	0	9	6	6	9	0	0	0	0	0	0	0	0
Dentist	51	Female	1 or more	0	1	0	2	2	0	1	0	0	0	0	0	0	1	0	0	0	0	4	yes	1	0	0	0	0	0	0	0	0	0	0	0	0	0	5	5	8	7	0	0	0	0	0	0	0	0
Dentist	46	Female	1 or more	0	1	0	3	3	0	1	0	0	0	0	0	0	0	0	0	0	0	5	don't know	1	0	0	0	0	0	0	0	0	0	0	0	0	0	3	2	6	5	0	0	0	0	0	0	0	1
Dentist	50	Male	1 or more	0	1	0	4	3	0	1	0	0	0	0	0	0	0	0	0	0	0	5	yes	1	0	0	0	0	0	0	0	0	0	0	0	0	0	7	5	5	8	0	0	1	0	0	0	0	0
Dentist	33	Male	1 or more	0	1	0	1	1	1	1	0	0	0	0	0	0	0	0	0	0	0	3	yes	1	0	0	0	0	0	0	0	0	0	0	0	0	0	1	7	8	7	0	0	0	0	0	0	0	0
Dentist	51	Female	1 or more	0	1	0	2	3	0	1	1	1	1	1	1	0	1	1	0	0	0	4	don't know	1	0	0	0	0	0	0	0	0	0	0	0	0	0	8	8	8	9	0	0	1	0	0	0	0	0
Dentist	28	Female	None	1	0	1	6	20	10	1	0	0	0	0	0	0	0	0	0	0	0	2	yes	1	0	0	0	0	0	0	0	0	0	0	0	0	0	3	3	6	2	0	0	0	0	0	0	0	0
Dentist	62	Female	None	0	1	0	6	1	1	1	0	0	0	0	0	0	0	0	0	0	0	2	yes	1	0	0	0	0	0	0	0	0	0	0	0	0	0	7	7	5	3	0	0	0	0	0	0	0	0
Dentist	30	Female	None	0	0	0	1	10	2	1	0	0	0	0	0	0	0	0	0	0	0	2	yes	1	0	0	0	0	0	0	0	0	0	0	0	0	0	5	4	5	0	0	0	0	0	0	0	0	0
Dentist	27	Male	None	0	1	0	2	1	0	1	0	0	0	0	0	0	0	0	0	0	0	5	yes	1	0	0	0	0	0	0	0	0	0	0	0	0	0	1	0	4	2	0	0	0	0	0	0	0	0
Dentist	28	Male	None	0	1	0	6	7	1	1	0	0	1	1	1	0	1	1	0	0	0	5	no	1	0	0	0	0	0	0	0	0	0	0	0	0	0	3	0	2	2	0	0	0	0	0	0	0	1
Dentist	56	Male	1 or more	0	1	0	2	3	1	1	0	0	0	0	0	0	0	0	0	0	0	4	yes	1	0	0	0	0	0	0	0	0	0	0	0	0	0	4	1	5	8	0	0	1	0	0	0	1	0
Dentist	46	Male	1 or more	0	1	0	3	3	1	1	0	0	0	0	0	0	0	0	0	0	0	4	yes	1	0	0	0	0	0	0	0	0	0	0	0	0	0	4	1	7	6	0	0	0	0	0	0	0	0
Dentist	55	Male	1 or more	0	1	0	2	2	0	1	0	0	0	0	0	0	0	0	0	0	0	4	don't know	1	0	0	0	0	0	0	0	0	0	0	0	0	0	4	2	2	7	0	0	0	0	0	0	0	0
Dentist	32	Male	None	0	1	0	2	3	0	0	0	0	0	0	0	0	1	1	0	0	0	2	yes	1	0	0	0	0	0	0	0	0	0	0	0	0	0	5	5	5	6	0	0	0	0	0	0	0	0
Dentist	45	Male	1 or more	0	1	0	1	1	0	1	0	0	0	0	0	0	1	1	0	0	0	4	yes	1	0	0	0	0	0	0	0	0	0	0	0	0	0	7	3	8	7	0	0	0	0	0	0	0	0
Dentist	34	Male	1 or more	0	1	0	4	4	2	1	0	0	0	0	0	0	0	1	0	0	0	4	yes	1	1	0	0	0	0	0	0	0	0	0	0	0	0	6	4	8	6	0	0	0	0	0	0	0	0
Dentist	63	Male	None	0	1	0	1	0	1	1	0	0	0	0	0	0	0	0	0	0	0	1	yes	0	1	0	0	0	0	1	1	0	0	0	0	0	0	7	8	8	8	0	0	0	0	0	0	0	0
Dentist	49	Female	1 or more	0	1	0	4	1	0	1	0	0	0	0	0	0	0	0	0	0	0	7	yes	1	0	0	0	0	0	0	0	0	0	0	0	0	0	5	5	5	9	0	0	0	0	0	0	0	0
Dentist	26	Female	1 or more	0	1	0	4	3	1	0	0	1	0	0	0	0	0	0	0	0	0	5	yes	1	0	0	0	0	0	0	0	0	0	0	0	0	0	6	6	6	8	0	1	0	0	0	0	0	0
Dentist	37	Female	1 or more	0	1	0	2	2	0	1	0	0	0	0	0	0	0	0	0	0	0	2	yes	1	0	0	0	0	0	0	0	0	0	0	0	0	0	7	3	3	7	0	0	0	0	0	0	0	0
Dentist	30	Female	None	0	1	0	4	3	0	1	0	0	0	0	0	0	0	0	0	0	0	2	yes	1	0	0	0	0	0	0	0	0	0	0	0	0	0	3	0	0	5	0	0	0	0	0	0	0	0
Dentist	34	Female	1 or more	0	1	0	4	3	1	1	0	0	0	0	0	0	0	0	0	0	0	4	yes	1	0	0	0	0	0	0	0	0	0	0	0	0	0	3	2	4	6	0	0	0	0	0	0	0	0
Dentist	27	Female	None	0	1	0	3	2	0	0	0	1	0	0	0	0	0	0	0	0	0	2	yes	0	0	0	0	0	0	0	0	0	0	1	0	0	0	7	8	7	7	0	0	0	0	0	0	0	0
Dentist	54	Male	1 or more	0	1	0	12	1	0	1	0	0	0	0	0	0	0	0	0	0	0	3	yes	0	0	0	0	0	1	1	0	0	0	0	0	0	0	8	8	5	9	0	0	0	0	0	0	0	1
Dentist	37	Female	1 or more	0	1	0	3	3	0	1	0	1	1	1	1	0	1	1	1	0	0	4	yes	1	0	0	0	0	0	0	0	0	0	0	0	0	0	6	4	7	9	0	0	0	0	0	0	0	0
Dentist	37	Male	1 or more	0	1	0	2	1	0	1	0	0	0	0	0	0	0	0	0	0	0	4	yes	0	0	0	0	0	1	0	0	0	0	0	0	0	0	4	4	5	7	0	0	0	0	0	0	0	0
Dentist	28	Female	None	0	1	0	3	4	0	1	0	1	0	0	0	0	0	0	0	0	0	3	yes	1	0	0	0	0	0	0	0	0	0	0	0	0	0	4	5	7	7	0	1	1	0	0	0	0	0
Dentist	35	Female	1 or more	0	1	0	1	1	0	1	0	0	0	0	0	0	0	0	0	0	0	3	yes	0	0	0	0	0	0	0	0	0	0	1	0	0	0	5	3	8	7	0	0	0	0	0	0	0	0
Dentist	31	Female	None	0	1	0	2	2	0	1	0	0	0	0	0	0	0	0	0	0	0	1	yes	1	0	0	0	0	0	0	0	0	0	0	0	0	0	3	4	3	5	0	0	0	0	0	0	0	0
Dentist	39	Female	1 or more	0	1	0	1	1	0	1	0	0	0	0	0	0	0	0	0	0	0	5	yes	1	0	0	0	0	0	0	0	0	0	0	0	0	0	7	6	8	10	0	0	0	0	0	0	0	0
Dentist	50	Female	1 or more	0	1	0	6	4	5	1	1	0	0	1	0	0	1	0	0	0	0	6	don't know	0	0	0	0	0	0	0	0	1	0	0	0	0	0	6	3	8	8	0	0	0	0	0	0	0	0
Dentist	48	Female	1 or more	0	1	0	3	4	2	1	0	0	0	0	1	0	1	1	0	0	0	5	yes	0	0	0	0	1	0	0	0	0	0	0	0	0	0	3	5	7	8	0	0	0	1	0	0	0	0
Dentist	31	Male	None	1	0	0	75	18	6	0	0	1	0	0	0	0	0	0	0	0	0	2	yes	1	0	0	0	0	0	0	0	0	0	0	0	0	0	8	8	9	0	0	0	0	0	0	0	0	0
Dentist	35	Female	1 or more	0	1	0	7	7	1	1	0	0	0	0	0	0	0	0	0	0	0	3	yes	0	0	0	0	0	0	0	0	0	0	1	0	0	0	8	8	8	7	0	0	0	0	0	0	0	0
Dentist	38	Female	1 or more	0	1	0	2	2	0	0	0	1	0	0	0	0	0	0	0	0	0	5	yes	0	1	0	0	0	0	0	0	0	0	0	0	0	0	7	9	7	2	0	0	0	0	0	0	0	0
Dentist	37	Female	1 or more	0	1	0	3	1	1	0	0	0	0	0	0	0	1	0	0	0	0	3	yes	0	0	0	0	0	0	0	0	0	0	0	0	0	1	7	2	7	7	0	1	0	0	0	0	0	0
Dentist	39	Female	1 or more	0	1	0	8	10	4	1	0	0	0	0	0	0	0	0	0	0	0	4	yes	1	0	0	0	0	0	0	0	0	0	0	0	0	0	5	7	9	9	0	0	0	1	0	0	0	0
Dentist	64	Male	None	0	1	0	4	2	1	1	0	0	0	0	0	0	0	0	0	0	0	2	don't know	1	0	0	0	0	0	0	0	0	0	0	0	0	0	6	6	7	8	0	0	0	0	0	0	0	0
Dentist	61	Male	None	0	1	0	3	3	2	0	0	0	0	0	0	0	1	1	0	0	0	1	yes	1	0	0	0	0	0	0	0	0	0	0	0	0	0	0	0	4	4	0	0	0	0	0	0	0	0
Dentist	42	Male	1 or more	1	0	0	2	2	0	1	0	0	0	1	0	0	0	0	0	0	0	4	yes	1	0	0	0	0	0	0	0	0	0	0	0	0	0	4	3	5	7	0	0	0	0	0	0	0	0
Dentist	41	Female	1 or more	0	1	0	2	3	0	1	0	0	0	0	0	0	0	0	0	0	0	2	yes	1	0	0	0	0	0	0	0	0	0	0	0	0	0	5	1	3	7	0	0	0	0	0	0	0	1
Dentist	36	Male	None	0	1	1	1	1	1	0	1	0	0	0	0	0	0	0	0	0	0	2	yes	0	1	0	0	0	0	0	0	0	0	0	0	0	0	6	6	8	10	0	0	0	0	0	0	0	0
Dentist	40	Female	1 or more	0	1	0	4	4	0	1	1	0	0	0	0	0	0	0	0	0	0	4	yes	1	0	0	0	0	0	0	0	0	0	0	0	0	0	5	7	8	6	0	0	0	0	0	0	0	0
Dentist	54	Female	None	0	1	0	4	4	2	1	0	0	0	0	0	0	0	0	0	0	0	2	yes	0	0	0	0	0	0	1	0	0	0	0	0	0	0	3	3	3	8	0	0	0	0	0	1	0	0
Dentist	39	Female	1 or more	0	1	0	1	1	0	1	0	0	0	0	0	0	0	0	0	0	0	4	yes	1	0	0	0	0	0	0	0	0	0	0	0	0	0	8	3	6	10	0	0	0	0	0	0	0	0
Dentist	42	Female	1 or more	0	1	0	2	2	1	1	0	0	0	0	0	0	1	0	0	0	0	4	yes	1	0	0	0	0	0	0	0	0	0	0	0	0	0	8	2	7	8	0	0	0	0	1	0	1	0
Dentist	31	Female	None	0	1	0	10	10	2	1	0	0	0	0	0	0	0	0	0	0	0	2	yes	1	0	0	0	0	0	0	0	0	0	0	0	0	0	5	5	8	10	0	1	0	0	0	0	0	0
Dentist		Female	1 or more	0	1	0	3	3	1	1	0	0	0	0	1	0	0	1	0	0	0	4	yes	1	0	0	0	0	0	0	0	0	0	0	0	0	0	3	4	6	6	0	0	0	0	0	0	0	0
Dentist	61	Male	None	0	1	0	1	1	0	1	0	0	0	0	0	0	0	0	0	0	0	2	yes	0	0	1	0	0	0	0	0	0	0	0	0	0	0	4	4	6	3	0	0	0	0	0	0	0	0
Dentist	30	Male	None	0	1	0	8	7	1	1	0	0	0	0	0	0	0	0	0	0	0	1	yes	1	0	0	0	0	0	0	0	0	0	0	0	0	0	6	4	6	6	0	1	0	0	0	0	0	0
Dentist	57	Male	1 or more	0	1	0	1	1	0	1	0	0	0	0	0	0	0	0	0	0	0	3	don't know	1	0	0	0	0	0	0	0	0	0	0	0	0	0	7	7	9	9	1	0	1	0	0	0	0	0
Dentist	43	Male	1 or more	0	1	0	2	4	3	0	1	0	0	0	0	0	0	0	0	0	0	5	don't know	1	0	0	0	0	0	0	0	0	0	0	0	0	0	7	3	8	7	0	0	0	0	0	0	0	0
Dentist	63	Male	None	0	1	0	3	3	1	1	0	0	0	0	0	0	0	0	0	0	0	2	yes	0	0	1	0	0	0	0	0	0	0	0	0	0	0	7	7	7	9	0	0	0	0	0	0	0	0
Dentist	50	Female	1 or more	0	1	0	1	0	0	1	0	0	0	0	0	0	0	0	0	0	0	5	yes	1	0	0	0	0	0	0	0	0	0	0	0	0	0	9	4	10	10	0	0	1	0	0	0	0	0
Dentist	56	Male	None	0	1	0	8	8	4	1	0	0	0	0	1	0	0	1	0	0	0	2	no	0	0	0	0	0	0	1	0	0	0	0	0	0	0	3	0	8	8	0	0	0	0	0	0	0	1
Dentist	39	Male	1 or more	0	1	0	3	4	0	1	0	0	0	0	0	0	0	0	0	0	0	4	yes	1	0	0	0	0	0	0	0	0	0	0	0	0	0	5	2	5	7	0	0	0	0	0	0	0	0
Dentist	52	Male	1 or more	0	1	0	6	6	0	1	0	0	0	0	0	0	0	0	0	0	0	4	yes	1	0	0	0	0	0	0	0	0	0	0	0	0	0	2	0	0	5	0	0	0	0	0	0	0	0
Dentist	43	Female	1 or more	0	1	0	8	5	3	0	1	0	0	0	0	0	0	0	0	0	0	5	don't know	0	1	0	0	0	0	0	0	0	0	0	0	0	0	7	6	9	7	0	0	0	0	0	0	0	1
Dentist	35	Female	1 or more	0	1	0	3	3	0	1	0	0	1	1	1	0	1	1	0	0	0	3	yes	1	0	0	0	0	0	0	0	0	0	0	0	0	0	5	5	7	8	0	0	0	0	0	0	0	0
Dentist	59	Male	1 or more	0	1	0	2	2	0	1	0	0	1	1	1	0	0	0	0	0	0	4	don't know	0	1	0	0	0	0	0	1	0	0	0	0	0	0	0	0	6	10	0	0	1	0	0	0	0	0
Dentist	36	Female	None	0	1	0	1	1	0	1	0	0	0	0	0	0	0	0	0	0	0	1	don't know	1	0	0	0	0	0	0	0	0	0	0	0	0	0	4	1	8	7	0	0	0	0	0	0	0	0
Dentist	63	Male	1 or more	0	1	0	100	2	1	1	0	0	0	0	0	0	0	0	0	0	0	3	don't know	0	1	0	0	0	0	1	0	0	0	0	0	0	0	5	8	8	9	0	0	1	0	0	0	0	0
Dentist	55	Female	None	0	1	0	3	3	3	0	1	0	0	0	0	0	0	0	0	0	0	1	don't know	1	0	0	0	0	0	0	0	0	0	0	0	0	0	5	5	8	7	0	0	0	0	0	0	0	0
Dentist	40	Female	1 or more	0	1	0	4	5	2	1	0	0	1	1	1	0	1	1	0	0	0	7	yes	1	0	0	0	0	0	0	0	0	0	0	0	0	0	3	0	0	10	0	0	0	1	0	0	0	0
Dentist	28	Male	1 or more	0	1	0	3	3	0	1	0	0	0	0	0	0	0	0	0	0	0	3	yes	1	0	0	0	0	0	0	0	0	0	0	0	0	0	5	5	6	5	0	0	0	0	0	0	0	0
Dentist	28	Female	None	0	1	0	2	1	1	0	1	0	0	0	0	0	0	0	0	0	0	2	don't know	1	0	0	0	0	0	0	0	0	0	0	0	0	0	6	3	8	8	0	0	0	0	0	0	0	0
Dentist	36	Female	1 or more	0	1	0	2	2	0	1	0	0	1	1	1	0	0	1	0	0	0	3	yes	1	0	0	0	0	0	0	0	0	0	0	0	0	0	5	5	7	8	0	0	0	0	0	0	0	1
Dentist	30	Female	None	0	1	0	3	2	2	1	0	0	0	0	0	0	0	0	0	0	0	2	yes	0	0	0	0	0	0	0	0	0	0	0	0	0	0	7	8	8	9	0	0	0	0	0	0	0	0
Dentist	52	Female	1 or more	0	1	0	1	0	0	1	0	0	0	0	0	0	0	0	0	0	0	1	don't know	1	0	0	0	0	0	0	0	0	0	0	0	0	0	9	9	9	1	0	0	0	0	0	0	0	1
Dentist	39	Female	1 or more	0	1	0	2	1	0	1	0	0	1	0	1	0	1	1	0	0	0	4	don't know	0	0	0	0	0	0	1	0	0	0	0	0	0	0	8	8	10	10	0	0	0	0	0	0	0	0
Dentist	51	Male	1 or more	0	1	0	1	15	1	1	0	0	0	0	0	0	0	0	0	0	0	2	yes	0	0	0	0	0	0	1	0	0	0	0	0	0	0	5	5	7	7	0	0	0	0	0	0	0	0
Dentist	37	Female	1 or more	0	1	0	2	2	0	1	0	0	0	0	0	0	0	0	0	0	0	4	yes	0	0	0	0	1	0	0	0	0	0	1	0	0	0	8	10	9	10	0	0	0	0	0	0	0	0
Dentist	26	Female	None	0	1	0	2	2	0	1	0	1	0	1	0	0	0	0	0	0	0	2	no	1	0	0	0	0	0	0	0	0	0	0	0	0	0	4	5	7	7	0	0	0	0	0	0	0	0
Dentist	35	Female	1 or more	0	1	0	4	3	0	1	0	0	0	0	0	0	0	0	0	0	0	3	yes	0	0	0	0	0	0	0	0	0	0	0	1	0	0	6	3	6	6	0	0	0	0	0	0	0	0
Dentist	61	Male	None	0	1	0	1	1	0	0	0	0	0	0	1	0	1	0	0	0	0	1	yes	1	0	0	0	0	0	0	0	0	0	0	0	0	0	4	0	0	7	0	0	0	0	0	0	0	1
Dentist	40	Female	1 or more	0	1	0	2	2	0	1	0	0	0	0	0	0	0	0	0	0	0	5	yes	1	0	0	0	0	0	0	0	0	0	0	0	0	0	1	1	2	7	0	0	0	0	0	0	0	0
Dentist	30	Male	None	0	1	0	1	0	1	0	1	0	0	0	0	0	0	0	0	0	0	1	yes	0	1	0	0	0	0	0	0	0	0	0	0	0	0	3	2	5	8	0	0	0	1	0	0	0	0
Dentist	28	Female	None	0	1	0	2	2	1	1	0	0	1	0	1	0	0	0	0	0	0	2	yes	1	0	0	0	0	0	0	0	0	0	0	0	0	0	6	7	9	8	1	0	0	0	1	0	0	0
Dentist	42	Male	1 or more	0	1	0	2	2	1	1	0	0	0	0	0	0	1	0	0	0	0	4	don't know	1	0	0	0	0	0	0	0	0	0	0	0	0	0	6	1	1	8	0	0	0	0	0	0	0	0
Dentist	61	Male	None	0	1	0	2	1	0	1	0	0	0	0	0	0	0	0	0	0	0	2	yes	1	0	0	0	0	0	0	0	0	0	0	0	0	0	0	0	5	2	0	0	0	0	0	0	0	0
Dentist	58	Female	None	1	1	0	2	2	1	1	0	0	1	1	1	0	1	1	0	0	0	2	don't know	0	1	0	0	0	0	0	0	0	0	0	0	0	0	8	8	10	7	0	0	1	0	0	0	0	0
Dentist	56	Female	None	0	1	0	1	1	0	1	0	0	1	1	1	0	1	0	0	0	0	1	don't know	1	0	0	0	0	0	0	0	0	0	0	0	0	0	1	1	1	7	0	0	0	0	0	0	0	0
Dentist	58	Female	1 or more	0	1	0	1	1	0	1	0	0	0	0	0	0	0	0	0	0	0	3	don't know	1	0	0	0	0	0	0	0	0	0	0	0	0	0	4	4	5	10	0	0	0	0	0	0	0	0
Dentist	35	Female	1 or more	0	1	0	1	1	0	1	0	0	0	0	0	0	0	0	0	0	0	2	yes	1	0	0	0	0	0	0	0	0	0	0	0	0	0	5	5	8	8	0	0	0	0	0	0	0	0
Dentist	29	Female	None	0	0	1	5	8	3	1	0	0	1	1	1	0	1	1	0	0	0	1	yes	1	0	0	0	0	0	0	0	0	0	0	0	0	0	7	8	8	9	1	0	0	0	1	0	0	0
Dentist	39	Female	1 or more	0	1	0	4	4	2	1	0	1	0	0	0	0	0	1	0	0	0	3	don't know	1	0	0	0	0	0	0	0	0	0	0	0	0	0	7	3	6	10	0	0	1	0	0	0	0	0
Dentist	60	Male	None	1	1	0	1	2	1	1	0	0	0	0	0	0	0	0	0	0	0	2	yes	0	0	0	0	0	0	0	0	0	0	0	0	0	1	1	1	6	8	0	0	0	0	0	0	0	0
Dentist	40	Female	1 or more	0	1	0	4	1	0	1	0	0	0	0	0	0	0	0	0	0	0	4	yes	1	0	0	0	0	0	0	0	0	0	0	0	0	0	6	3	5	6	0	0	0	0	0	0	0	0
Dentist	52	Male	1 or more	0	1	0	3	4	0	1	0	0	0	0	0	0	0	0	0	0	0	5	yes	1	0	0	0	0	0	0	0	0	0	0	0	0	0	4	6	7	9	0	0	0	0	0	0	0	0
Dentist	32	Female	None	0	1	0	2	2	0	1	0	0	1	1	1	0	1	1	0	0	0	2	yes	1	0	0	0	0	0	0	0	0	0	1	0	0	0	7	7	5	7	0	0	0	0	0	0	0	0
Dentist	33	Male	1 or more	0	1	0	2	1	0	1	0	0	0	0	0	0	0	0	0	0	0	4	yes	1	0	0	0	0	0	0	0	0	0	0	0	0	0	1	1	5	8	0	0	0	0	0	0	0	0
Dentist	62	Male	None	0	1	0	3	3	1	0	0	0	0	0	0	0	1	1	0	0	0	3	don't know	1	0	0	0	0	0	0	0	0	0	0	0	0	0	4	2	2	7	0	0	0	0	0	0	0	0
Dentist	56	Female	1 or more	0	1	0	1	2	0	1	0	0	0	0	0	0	0	0	0	0	0	4	yes	1	0	0	0	0	0	0	0	0	0	0	0	0	0	7	6	6	9	0	0	1	0	0	0	0	0
Dentist	35	Female	1 or more	0	0	1	6	5	2	0	0	1	0	0	0	0	0	0	0	0	0	3	yes	0	1	0	0	0	0	0	0	0	0	1	0	0	0	6	3	7	9	0	0	0	0	0	0	0	0
Dentist	31	Female	None	0	0	1	3	6	8	0	0	1	0	0	0	0	0	0	0	0	0	2	yes	0	0	0	0	0	0	0	0	0	0	0	0	0	0	5	5	5	5	0	1	0	0	0	0	0	0
Dentist	51	Male	1 or more	0	1	0	2	2	0	1	0	0	0	0	1	0	1	0	0	0	0	3	yes	1	0	0	0	0	0	0	0	0	0	0	0	0	0	2	1	1	3	0	0	0	0	0	0	1	0
Dentist	56	Male	1 or more	0	1	0	3	3	1	1	0	0	0	0	0	0	0	0	0	0	0	4	no	0	0	0	0	0	0	1	0	0	0	0	0	0	0	10	8	8	8	0	0	1	0	0	0	0	1
Dentist	52	Male	None	0	1	0	1	1	0	1	0	0	0	0	0	0	0	0	0	0	0	1	yes	1	0	0	0	0	0	0	0	0	0	0	0	0	0	4	3	0	5	0	1	0	0	0	0	0	0
Dentist	46	Male	1 or more	0	1	0	5	4	0	1	0	1	1	0	1	0	1	1	0	0	0	4	no	1	0	0	0	0	0	0	0	0	0	0	0	0	0	0	10	10	0	0	0	0	0	0	0	0	0
Dentist	30	Male	None	0	1	0	2	1	0	1	0	1	1	1	1	0	1	1	0	0	0	2	no	1	0	0	0	0	0	0	0	0	0	0	0	0	0	3	6	6	6	0	0	0	0	0	0	0	0
Dentist	39	Male	1 or more	1	1	0	2	2	1	0	0	0	0	0	0	0	0	1	0	0	0	3	yes	1	0	0	0	0	0	0	0	0	0	0	0	0	0	4	4	6	8	0	0	0	0	0	0	0	0
Dentist	38	Female	1 or more	0	1	0	3	2	0	1	0	0	0	0	1	0	1	1	0	0	0	5	yes	1	0	0	0	0	0	0	0	0	0	0	0	0	0	9	8	8	9	0	0	0	0	0	0	0	0
Dentist	31	Female	None	0	1	0	1	1	0	1	1	0	0	0	0	0	0	0	0	0	0	2	yes	1	0	0	0	0	0	0	0	0	0	0	0	0	0	5	5	8	8	0	0	0	0	0	0	0	0
Dentist	39	Male	1 or more	0	1	0	3	3	0	1	0	0	1	1	1	0	1	1	1	0	0	4	yes	1	0	0	0	0	0	0	0	0	0	0	0	0	0	3	4	6	7	0	0	0	0	0	0	0	0
Dentist	60	Male	None	0	1	0	1	1	0	1	0	0	0	0	0	0	0	0	0	0	0	1	don't know	1	0	0	0	0	0	0	0	0	0	0	0	0	0	3	3	4	4	0	0	0	1	0	0	0	0
Dentist	44	Male	1 or more	0	1	0	2	2	2	1	0	0	0	0	0	0	0	0	0	0	0	4	yes	1	0	0	0	0	0	0	0	0	0	0	0	0	0	10	0	0	10	0	0	0	0	0	0	0	0
Dentist	61	Male	None	0	1	0	5	6	2	0	1	0	0	0	0	0	0	0	0	0	0	2	don't know	1	0	0	0	0	0	0	0	0	0	0	0	0	0	1	2	5	8	0	0	0	0	0	0	0	0
Dentist	55	Male	1 or more	0	1	0	2	2	1	1	0	0	0	0	0	1	1	0	0	0	0	4	yes	0	0	0	0	0	0	0	0	0	0	0	0	0	1	2	2	2	5	0	0	0	0	0	0	1	0
Dentist	42	Male	1 or more	0	1	0	4	2	1	1	0	0	0	0	1	0	0	0	1	0	0	3	yes	0	0	0	0	0	0	0	0	0	0	1	0	0	0	4	4	8	6	0	0	0	0	0	0	0	0
Dentist	43	Female	1 or more	0	1	0	7	4	1	1	0	0	0	0	0	0	0	0	0	0	0	3	yes	0	1	0	0	0	0	0	0	0	0	0	0	0	0	7	5	8	9	0	0	0	0	0	0	0	0
Dentist	31	Female	None	0	1	0	4	4	1	0	0	1	0	0	0	0	0	0	0	0	0	2	yes	0	0	0	0	0	0	0	0	0	1	0	0	0	0	5	6	6	8	0	1	0	0	0	0	0	0
Dentist	37	Female	1 or more	0	1	0	1	0	0	1	0	0	0	0	0	0	0	0	0	0	0	3	yes	1	0	0	0	0	0	0	0	0	0	0	0	0	0	3	0	2	7	0	0	0	0	0	0	0	0
Dentist	59	Female	1 or more	0	1	0	1	0	0	1	0	0	0	0	0	0	0	0	0	0	0	3	yes	0	0	0	0	0	0	1	0	0	0	0	0	0	0	1	0	10	8	0	0	0	1	0	0	0	0
Dentist	52	Female	None	0	1	0	2	3	0	1	0	0	0	0	0	0	0	0	0	0	0	4	yes	1	0	0	0	0	0	0	0	0	0	0	0	0	0	8	6	8	10	0	0	0	0	0	0	0	0
Dentist	57	Female	None	0	1	0	2	0	1	1	0	0	0	0	0	0	0	0	0	0	0	6	yes	1	0	0	0	0	0	0	0	0	0	0	0	0	0	3	3	3	8	0	0	1	0	0	0	0	0
Dentist	27	Female	None	0	1	0	9	7	4	0	0	1	0	0	0	0	0	0	0	0	0	2	yes	1	0	0	0	0	0	0	0	0	0	0	0	0	0	6	8	10	7	0	1	0	0	0	0	0	0
Dentist	35	Female	None	0	1	0	2	1	1	0	1	0	0	0	0	0	0	0	0	0	0	2	yes	0	0	0	0	0	0	0	0	0	0	1	0	0	0	3	5	0	8	0	0	0	1	0	0	0	0
Dentist	57	Male	None	0	1	0	3	4	0	1	0	0	0	0	1	0	1	1	0	0	0	4	yes	1	0	0	0	0	0	0	0	0	0	0	0	0	0	3	1	2	2	0	0	1	0	0	0	0	0
Dentist	39	Female	1 or more	0	1	0	1	2	0	0	0	0	0	0	0	0	1	0	0	0	0	3	yes	1	0	0	0	0	0	0	0	0	0	0	0	0	0	9	9	6	8	0	0	0	0	0	0	0	0
Dentist	54	Male	None	0	1	0	1	1	1	1	1	0	1	1	1	0	0	1	0	0	0	2	don't know	1	0	0	0	0	0	0	0	0	0	0	0	0	0	5	3	8	7	0	0	0	0	0	0	1	0
Dentist	26	Female	None	0	1	0	2	2	0	1	0	1	1	1	1	0	1	0	0	0	0	2	don't know	1	0	0	0	0	0	0	0	0	0	0	0	0	0	7	8	8	8	0	0	0	0	0	0	0	0
Dentist	40	Male	1 or more	0	1	0	3	2	0	1	0	0	0	0	0	0	0	1	0	0	0	4	yes	0	0	0	0	0	0	1	0	0	0	0	0	0	0	3	1	5	5	0	0	0	0	0	0	0	0
Dentist	43	Male	1 or more	0	1	0	4	4	0	0	0	0	0	0	0	0	1	0	0	0	0	5	yes	1	0	0	0	0	0	0	0	0	0	0	0	0	0	3	0	0	2	0	0	0	0	0	0	0	0
Dentist	58	Male	1 or more	0	1	0	5	4	3	1	0	0	1	1	0	1	0	1	0	0	0	4	yes	1	0	0	0	0	0	0	0	0	0	0	0	0	0	2	2	4	4	0	0	1	0	0	0	0	0
Dentist	65	Male	None	0	1	0	2	2	1	1	0	0	1	1	1	0	1	1	0	0	0	3	yes	0	1	0	0	0	0	0	0	0	0	0	0	0	0	3	7	10	8	0	0	0	0	0	0	0	0
Dentist		Male	1 or more	0	1	0	2	3	0	1	0	0	1	1	1	0	1	1	0	0	0	5	yes	1	0	0	0	0	0	0	0	0	0	0	0	0	0	4	4	9	5	0	0	0	0	0	0	0	0
Dentist		Female	1 or more	0	1	0	4	4	0	1	0	0	0	0	0	0	0	0	0	0	0	5	yes	0	0	0	0	0	0	1	0	0	0	0	0	0	0	6	0	0	10	0	0	0	0	0	0	0	0
Dentist	37	Female	1 or more	0	1	0	2	2	2	1	0	0	0	0	0	1	0	0	0	0	0	4	yes	1	0	0	0	0	0	0	0	0	0	0	0	0	0	7	4	6	9	0	0	0	0	0	0	0	0
Dentist	31	Male	None	0	1	0	7	12	1	1	0	0	0	0	0	0	0	1	0	0	0	2	yes	1	0	0	0	0	0	0	0	0	0	0	0	0	0	3	4	7	7	0	0	0	0	0	0	0	0
Dentist	31	Female	1 or more	0	1	0	5	2	0	1	0	0	0	0	0	0	0	0	0	0	0	4	yes	1	0	0	0	0	0	0	0	0	0	0	0	0	0	7	6	8	9	0	0	0	0	0	0	0	0
Dentist	28	Female	None	0	1	0	2	1	0	1	0	0	0	0	0	0	0	0	0	0	0	3	yes	0	1	0	0	0	0	0	0	0	0	0	0	0	0	1	0	8	8	0	0	0	0	1	0	1	0
Dentist	46	Female	1 or more	0	1	0	3	5	0	1	0	0	0	0	0	0	0	0	0	0	0	4	don't know	0	0	0	0	0	0	0	0	0	0	0	0	0	0	2	2	5	5	0	0	0	0	0	0	0	0
Dentist	48	Female	1 or more	0	1	0	5	4	2	1	0	0	1	1	1	0	1	1	0	0	0	3	yes	0	0	0	0	0	1	0	0	0	0	0	0	0	0	8	0	2	3	0	0	0	0	0	0	0	0
Dentist	30	Male	None	0	1	0	3	4	0	1	0	0	0	0	0	0	0	0	0	0	0	2	yes	1	0	0	0	0	0	0	0	0	0	0	0	0	0	2	2	2	7	0	0	0	0	0	0	0	0
Dentist	62	Male	1 or more	0	1	0	1	1	1	1	0	0	0	0	0	0	0	0	0	0	0	4	don't know	0	0	1	0	0	0	0	0	0	0	0	0	0	0	3	5	7	8	0	0	0	0	0	1	1	0
Dentist	35	Female	1 or more	0	1	0	1	1	1	1	0	0	0	0	0	0	0	0	0	0	0	3	yes	1	0	0	0	0	0	0	0	0	0	0	0	0	0	8	8	8	8	0	0	0	0	1	0	0	0
Dentist	30	Female	1 or more	0	1	0	2	2	0	1	0	0	0	0	0	0	0	0	0	0	0	3	yes	1	0	0	0	0	0	0	0	0	0	0	0	0	0	5	5	5	7	0	0	0	0	0	0	0	0
Dentist	43	Female	1 or more	0	1	0	2	2	0	1	0	0	0	0	0	0	0	0	0	0	0	4	don't know	1	0	0	0	0	0	0	0	0	0	0	0	0	0	3	0	2	7	0	0	0	0	0	0	0	0
Dentist		Male	1 or more	0	1	0	1	1	0	1	0	0	0	0	0	0	0	0	0	0	0	2	don't know	1	0	0	0	0	0	0	0	0	0	0	0	0	0	6	5	9	8	0	0	0	0	0	0	0	0
Dentist		Male	1 or more	0	1	0	2	0	3	1	0	0	1	0	1	0	1	0	0	0	0	4	yes	1	0	0	0	0	0	0	0	0	0	0	0	0	0	3	1	2	4	0	0	0	0	0	0	0	0
Dentist	29	Female	None	0	1	0	10	15	5	0	0	1	0	0	0	0	0	0	0	0	0	2	yes	1	0	0	0	0	0	0	0	0	0	0	0	0	0	2	3	6	4	0	1	0	0	0	0	0	0
Dentist	64	Male	None	1	0	0	80	100	100	0	0	0	0	0	1	0	0	0	1	0	0	1	yes	0	1	0	0	0	0	0	0	0	0	0	0	0	0	2	2	2	8	0	0	0	0	0	0	0	0
Dentist	42	Male	1 or more	0	1	0	5	5	0	1	0	0	0	0	0	0	0	0	0	0	0	5	yes	0	0	0	0	1	0	0	0	0	0	0	0	0	0	5	3	9	10	0	0	0	0	0	0	0	0
Dentist	45	Female	1 or more	0	1	0	3	1	0	1	0	0	0	0	0	0	0	0	0	0	0	4	yes	0	0	0	0	0	0	0	0	0	0	0	0	1	0	3	1	3	4	0	0	0	0	0	0	0	1
Dentist	53	Female	1 or more	0	1	0	1	1	0	1	0	0	0	0	0	0	0	0	0	0	0	3	yes	1	0	0	0	0	0	0	0	0	0	0	0	0	0	4	1	4	6	0	0	0	0	0	0	0	0
Dentist	33	Female	1 or more	0	1	0	1	1	0	1	0	0	0	0	0	0	0	0	0	0	0	3	yes	0	0	0	0	0	0	0	0	0	0	1	0	0	0	6	4	4	7	0	0	0	1	0	0	0	0
Dentist	35	Female	None	0	1	0	2	2	0	1	0	0	0	0	0	0	0	0	0	0	0	3	yes	1	0	0	0	0	0	0	0	0	0	0	0	0	0	7	6	10	10	0	0	0	1	0	0	0	0
Dentist	39	Female	1 or more	0	1	0	7	3	1	1	0	0	0	0	0	0	0	0	0	0	0	5	yes	1	0	0	0	0	0	0	0	0	0	0	0	0	0	3	1	5	6	0	0	0	0	0	0	0	1
Dentist	45	Male	1 or more	0	1	0	2	0	0	1	0	0	0	0	0	0	0	0	0	0	0	6	yes	1	0	0	0	0	0	0	0	0	0	0	0	0	0	3	3	3	7	0	0	0	0	0	0	0	0
Dentist	49	Female	1 or more	0	1	0	1	1	0	1	0	0	0	0	0	0	0	0	0	0	0	4	yes	1	0	0	0	0	0	0	0	0	0	0	0	0	0	6	5	5	5	0	0	0	0	0	0	0	0
Dentist	49	Female	1 or more	0	1	0	1	1	0	1	0	0	0	0	0	0	0	0	0	0	0	4	yes	1	0	0	0	0	0	0	0	0	0	0	0	0	0	6	5	5	5	0	0	0	0	0	0	0	0
Dentist	34	Female	None	0	1	0	3	10	5	1	0	0	0	0	0	0	0	0	0	0	0	2	yes	1	0	0	0	0	0	0	0	0	0	1	0	0	0	7	6	7	8	0	0	0	0	0	0	0	0
Dentist	39	Female	1 or more	0	1	0	1	0	1	1	0	0	0	0	0	0	0	0	0	0	0	3	don't know	0	0	0	0	0	0	0	1	0	0	0	0	0	0	8	10	10	10	0	0	0	1	0	0	0	0
Dentist	60	Male	None	0	1	0	2	1	1	1	0	0	0	0	0	0	0	0	0	0	0	2	yes	0	0	0	0	0	1	1	0	0	0	0	0	0	0	6	7	7	8	0	0	0	0	0	0	0	0
Dentist	42	Female	1 or more	0	1	0	2	3	0	1	0	0	0	0	0	0	0	0	0	0	0	5	yes	1	0	0	0	0	0	0	0	0	0	0	0	0	0	5	2	7	7	0	0	0	0	1	0	0	0
Dentist	53	Male	1 or more	0	1	0	5	4	0	1	0	0	0	0	1	0	1	0	0	0	0	3	yes	0	0	0	0	0	0	0	0	0	1	0	0	0	0	7	1	1	9	0	0	0	0	0	0	0	0
Dentist	35	Female	1 or more	0	1	0	4	2	1	1	0	0	0	0	0	0	1	0	0	0	0	4	don't know	1	0	0	0	0	0	0	0	0	0	0	0	0	0	8	7	9	9	0	0	0	0	0	0	0	0
Dentist		Male	None	0	1	0	1	1	0	1	0	0	0	0	0	0	0	0	0	0	0	3	yes	1	0	0	0	0	0	0	0	0	0	0	0	0	0	5	7	9	2	0	0	1	0	0	0	0	0
Dentist	30	Female	None	0	1	0	2	1	1	1	0	0	0	0	0	0	0	0	0	0	0	2	yes	1	0	0	0	0	0	0	0	0	0	0	0	0	0	8	7	10	10	0	0	1	0	0	0	0	0
Dentist	60	Female	None	0	1	0	2	3	1	1	0	0	0	0	1	1	1	0	0	0	0	1	yes	0	0	0	0	0	1	0	0	0	0	0	0	0	0	5	4	4	8	0	0	0	0	0	0	0	0
Dentist		Male	None	0	1	0	4	1	1	1	0	0	0	0	0	0	0	0	0	0	0	2	yes	0	0	0	0	0	0	0	0	0	0	0	0	0	1	2	3	5	2	0	0	0	0	0	0	0	0
Dentist	35	Female	1 or more	0	1	0	3	5	0	1	0	0	0	0	0	0	0	0	0	0	0	3	yes	1	0	0	0	0	0	0	0	0	0	0	0	0	0	6	6	10	6	0	0	0	0	0	0	0	0
Dentist	56	Male	1 or more	0	1	0	2	8	4	1	0	0	0	0	0	0	0	0	0	0	0	4	yes	1	0	0	0	0	0	0	0	0	0	0	0	0	0	3	1	5	9	0	0	1	0	0	0	0	0
Dentist	35	Male	1 or more	0	1	0	3	2	1	1	0	0	0	0	1	0	1	1	0	0	0	5	don't know	1	0	0	0	0	0	0	0	0	0	0	0	0	0	5	6	7	7	0	0	0	0	0	0	0	0
Dentist	26	Female	None	0	1	0	2	1	0	1	0	0	0	0	0	0	0	0	0	0	0	2	yes	1	0	0	0	0	0	0	0	0	0	0	0	0	0	8	0	8	6	0	0	0	0	0	0	0	0
Dentist	55	Male	1 or more	0	1	0	3	4	0	1	0	0	0	0	0	0	0	0	0	0	0	3	yes	0	1	0	0	0	0	0	0	0	0	0	0	0	0	3	3	8	9	0	0	0	0	0	0	0	0
Dentist	25	Male	None	0	0	1	5	5	2	1	0	1	0	0	0	0	0	0	0	0	0	4	yes	1	0	0	0	0	0	0	0	0	0	0	0	0	0	3	6	8	7	1	1	0	0	0	1	0	0
Dentist	59	Male	1 or more	0	1	0	1	1	1	1	0	0	0	0	0	0	0	0	0	0	0	3	yes	1	0	0	0	0	0	0	0	0	0	0	0	0	0	2	2	2	1	0	0	0	0	0	0	0	0
Dentist	47	Male	None	0	1	0	1	1	0	1	0	0	0	0	0	0	0	0	0	0	0	2	yes	1	0	0	0	0	0	0	0	0	0	0	0	0	0	0	0	2	1	0	0	0	0	0	0	0	0
Dentist	28	Female	None	1	0	0	70	10	10	1	0	0	0	0	0	0	0	0	0	0	0	2	yes	1	0	0	0	0	0	0	0	0	0	0	0	0	0	8	6	9	4	1	1	0	0	0	0	0	0
Dentist	49	Female	1 or more	0	1	0	6	4	2	1	0	0	1	1	1	0	1	1	0	0	0	3	yes	1	0	0	0	0	0	0	0	0	0	0	0	0	0	3	1	1	7	0	0	0	0	0	0	0	0
Dentist	39	Female	None	0	1	0	3	0	1	1	0	0	0	0	0	0	0	0	0	0	0	2	yes	1	0	0	0	0	0	0	0	0	0	0	0	0	0	8	7	10	10	0	0	0	1	0	0	0	0
Dentist	34	Female	None	0	1	0	4	3	0	1	0	0	0	0	0	0	0	0	0	0	0	1	yes	1	0	0	0	0	0	0	0	0	0	0	0	0	0	6	3	8	9	0	0	0	1	0	0	0	0
Dentist		Male	None	0	1	0	21	13	1	0	0	0	0	0	1	0	1	1	0	0	0	1	yes	0	0	0	0	0	0	1	0	0	0	0	0	0	0	3	3	1	3	0	0	0	0	0	0	0	0
Dentist	60	Male	1 or more	0	1	0	1	4	1	1	0	0	0	0	0	1	1	0	0	0	0	3	yes	1	0	0	0	0	0	0	0	0	0	0	0	0	0	7	8	8	8	0	0	1	0	0	0	0	0
Dentist	39	Male	1 or more	0	1	0	2	3	1	0	0	0	0	0	1	0	1	1	0	0	0	5	yes	1	0	0	0	0	0	0	0	0	0	0	0	0	0	2	2	2	2	0	0	0	0	0	0	0	0
Dentist	36	Male	1 or more	0	1	0	1	1	0	0	0	0	0	1	0	0	0	1	0	0	0	5	yes	1	0	0	0	0	0	0	0	0	0	0	0	0	0	8	4	7	9	0	0	0	0	0	0	0	0
Dentist	33	Female	None	0	1	0	2	1	0	1	0	0	0	0	0	0	1	0	0	0	0	2	don't know	1	0	0	0	0	0	0	0	0	0	0	0	0	0	7	8	8	10	0	0	0	0	0	0	0	0
Dentist	41	Female	1 or more	0	1	0	1	1	0	1	0	0	0	0	0	0	0	0	0	0	0	5	don't know	1	0	0	0	0	0	0	0	0	0	0	0	0	0	6	4	4	8	0	1	0	0	0	0	0	0
Dentist	45	Male	1 or more	0	1	0	1	1	0	1	0	0	0	0	0	0	0	0	0	0	0	5	don't know	1	0	0	0	0	0	0	0	0	0	0	0	0	0	6	2	5	8	0	0	0	0	0	0	1	0
Dentist	32	Male	None	0	1	0	3	3	1	1	0	0	0	0	0	0	0	0	0	0	0	2	yes	1	0	0	0	0	0	0	0	0	0	0	0	0	0	2	3	3	4	0	0	0	0	0	0	0	0
Dentist	30	Female	None	0	0	1	5	6	2	0	0	0	0	0	0	0	0	1	0	0	0	2	yes	1	0	0	0	0	0	0	0	0	0	0	0	0	0	2	1	5	7	0	0	0	0	0	0	0	0
Dentist	34	Female	1 or more	1	0	1	4	3	1	1	0	1	1	1	1	0	1	1	0	0	0	5	yes	0	0	0	0	0	0	0	0	0	0	0	0	0	1	8	8	10	10	1	1	0	0	0	0	0	0
Dentist	53	Male	1 or more	0	1	0	2	1	1	1	0	0	0	0	0	0	0	0	0	0	0	4	yes	1	0	0	0	0	0	0	0	0	0	0	0	0	0	3	3	5	3	0	0	0	0	0	0	0	0
Dentist	30	Female	None	0	1	0	2	2	0	1	0	0	0	0	0	0	0	0	0	0	0	2	yes	1	0	0	0	0	0	0	0	0	0	0	0	0	0	9	7	10	10	0	1	1	0	0	0	0	0
Dentist		Female	1 or more	0	1	0	4	2	0	0	0	1	0	0	0	0	0	0	0	0	0	6	yes	1	0	0	0	0	0	0	0	0	0	0	0	0	0	8	8	8	8	0	0	0	0	0	0	0	0
Dentist	60	Male	1 or more	0	1	0	2	1	0	1	0	0	0	0	0	0	0	0	0	0	0	3	yes	1	0	0	0	0	0	0	0	0	0	0	0	0	0	2	2	4	3	0	0	0	0	0	0	0	0
Dentist	34	Female	None	0	0	1	5	7	2	1	0	0	0	0	0	0	0	0	0	0	0	2	yes	0	0	0	0	0	0	0	0	0	0	1	0	0	0	4	8	4	3	0	0	0	0	0	0	1	0
Dentist	27	Female	None	1	1	0	4	3	2	1	0	0	0	0	0	0	1	0	0	0	0	1	yes	1	0	0	0	0	0	0	0	0	0	0	0	0	0	4	6	9	7	1	1	0	0	0	0	0	0
Dentist	50	Male	1 or more	0	1	0	2	2	0	1	0	0	0	0	0	0	0	0	0	0	0	4	yes	1	0	0	0	0	0	0	0	0	0	0	0	0	0	3	2	5	7	0	0	1	0	0	0	0	0
Dentist	35	Female	1 or more	0	1	0	4	0	5	1	0	0	0	0	0	0	1	1	0	0	0	3	yes	1	0	0	0	0	0	0	0	0	0	0	0	0	0	4	6	8	8	0	0	1	0	0	0	0	0
Dentist	48	Female	None	1	1	0	1	2	1	0	1	0	0	0	0	0	0	0	0	0	0	1	don't know	1	0	0	0	0	0	0	0	0	0	0	0	0	0	8	7	9	5	0	0	0	0	0	1	0	0
Dentist	42	Male	1 or more	0	1	0	2	2	0	1	0	0	0	0	0	0	0	0	1	0	0	5	yes	1	0	0	0	0	0	0	0	0	0	0	0	0	0	8	6	8	9	0	0	0	0	0	0	0	0
Dentist	29	Female	None	0	1	0	4	4	0	1	0	1	1	1	1	0	1	1	0	0	0	2	yes	1	0	0	0	0	0	0	0	0	0	0	0	0	0	2	3	5	2	0	0	0	0	0	0	0	0
Dentist	48	Male	None	1	1	0	3	2	0	1	0	0	0	0	1	0	0	0	0	0	0	1	don't know	1	0	0	0	0	0	0	0	0	0	0	0	0	0	6	7	7	5	0	0	1	0	0	0	0	0
Dentist	33	Female	None	0	1	0	4	4	1	1	0	0	0	0	0	0	0	0	0	0	0	2	yes	1	0	0	0	0	0	0	0	0	0	0	0	0	0	6	6	8	7	0	0	0	0	0	0	0	0
Dentist	68	Male	None	0	1	0	5	5	1	1	0	0	0	0	0	0	0	0	0	0	0	2	no	0	1	0	0	0	0	0	0	0	0	0	0	0	0	4	4	4	5	0	0	0	0	0	0	0	0
Dentist	68	Male	None	0	1	0	5	5	1	1	0	0	0	0	0	0	0	0	0	0	0	2	no	0	1	0	0	0	0	0	0	0	0	0	0	0	0	4	4	4	5	0	0	0	0	0	0	0	0
Dentist	41	Male	1 or more	0	1	0	2	3	0	1	0	0	0	0	1	1	0	1	0	0	0	3	yes	1	0	0	0	0	0	0	0	0	0	0	0	0	0	7	6	8	7	0	0	0	0	0	0	0	0
Dentist	31	Female	None	0	1	0	2	3	1	1	0	0	0	0	0	0	0	0	0	0	0	1	yes	1	0	0	0	0	0	0	0	0	0	0	0	0	0	7	5	10	8	0	0	0	0	0	0	0	0
Dentist	52	Male	1 or more	0	1	0	2	2	1	1	0	0	0	0	0	0	0	0	1	0	0	5	yes	1	0	0	0	0	0	0	0	0	0	0	0	0	0	4	0	4	5	0	0	0	1	0	0	0	0
Dentist	27	Female	None	0	1	0	6	4	0	1	0	0	0	0	0	0	0	0	0	0	0	2	yes	1	0	0	0	0	0	0	0	0	0	0	0	0	0	6	2	8	7	0	1	1	0	0	0	0	0
Dentist	35	Female	1 or more	0	1	0	2	3	1	0	1	0	0	0	0	0	0	0	0	0	0	5	yes	1	0	0	0	0	0	0	0	0	0	0	0	0	0	5	4	7	6	0	1	0	0	0	0	0	0
Dentist	64	Female	None	0	1	0	1	2	0	1	0	0	0	0	0	0	0	0	0	0	0	2	don't know	1	0	0	0	0	0	0	0	0	0	0	0	0	0	7	6	8	9	0	0	0	0	0	0	0	0
Dentist	60	Male	1 or more	0	1	0	4	3	1	1	0	0	1	0	1	0	0	0	0	0	0	3	yes	1	0	0	0	0	0	0	0	0	0	0	0	0	0	8	7	8	9	1	1	0	0	0	0	0	0
Dentist	42	Female	1 or more	0	1	0	2	14	4	1	0	0	0	0	0	0	0	0	0	0	0	4	yes	1	0	0	0	0	0	0	0	0	0	0	0	0	0	3	1	3	4	0	0	0	0	0	0	0	0
Dentist	32	Male	None	0	1	0	3	3	1	1	0	0	0	0	0	0	0	0	0	0	0	6	yes	0	1	0	0	0	0	0	0	0	0	0	0	0	0	6	5	6	8	0	0	1	0	0	0	0	0
Dentist	36	Male	None	0	1	0	1	2	0	1	0	0	0	0	1	0	1	1	0	0	0	2	yes	1	0	0	0	0	0	0	0	0	0	0	0	0	0	7	6	7	3	0	0	0	0	0	0	0	0
Dentist	50	Male	1 or more	0	1	0	1	0	1	1	0	0	0	0	0	0	0	0	0	0	0	5	yes	1	0	0	0	0	0	0	0	0	0	0	0	0	0	8	7	10	10	0	0	0	0	0	0	0	0
Dentist	26	Female	None	0	0	1	10	8	4	1	0	0	0	0	0	0	0	0	0	0	0	1	yes	1	0	0	0	0	0	0	0	0	0	0	0	0	0	2	3	4	7	0	0	0	0	1	0	1	0
Dentist	64	Male	None	0	1	0	1	0	1	1	0	0	0	0	0	0	0	0	0	0	0	2	don't know	0	0	0	0	0	0	1	0	0	0	0	0	0	0	8	9	9	7	0	0	0	0	0	0	0	0
Dentist	39	Female	None	0	1	0	3	2	1	1	0	0	0	1	1	0	1	0	0	0	0	2	yes	1	0	0	0	0	0	0	0	0	0	0	0	0	0	4	1	3	8	0	0	0	0	0	0	0	0
Dentist	48	Female	1 or more	0	1	0	3	3	0	1	0	0	0	0	0	0	0	1	0	0	0	6	yes	1	0	0	0	0	0	0	0	0	0	0	0	0	0	2	2	3	5	0	0	0	1	0	0	0	0
Dentist	52	Male	1 or more	0	1	0	7	6	3	1	0	0	0	0	0	0	0	0	0	0	0	4	yes	0	0	0	0	0	0	1	0	0	0	0	0	0	0	2	1	5	7	0	0	1	0	0	0	0	0
Dentist	31	Female	1 or more	0	1	0	3	3	1	1	0	0	0	0	0	0	0	0	0	0	0	3	yes	0	1	0	0	0	0	0	0	0	0	0	0	0	0	7	7	9	5	0	0	0	0	0	0	0	0
Dentist	37	Female	1 or more	0	1	0	3	2	1	0	1	0	0	0	0	0	0	0	0	0	0	3	yes	0	1	0	0	0	0	0	0	0	0	0	0	0	0	6	6	6	10	0	0	0	0	0	0	0	0
Dentist	55	Female	None	0	1	0	3	3	0	1	0	0	0	0	0	0	0	0	0	0	0	2	yes	1	0	0	0	0	0	0	0	0	0	0	0	0	0	3	0	0	5	0	0	1	0	0	0	0	0
Dentist	56	Male	None	0	1	0	4	1	1	1	0	0	0	0	0	0	0	0	0	0	0	2	yes	1	0	0	0	0	0	0	0	0	0	0	0	0	0	7	7	8	9	0	0	0	0	0	0	0	0
Dentist	34	Male	None	0	1	0	4	3	1	1	0	0	0	0	0	0	0	0	0	0	0	2	yes	1	0	0	0	0	0	0	0	0	0	0	0	0	0	5	2	6	8	0	0	0	0	0	0	0	0
Dentist	29	Male	None	1	1	0	3	1	1	1	0	1	1	1	1	0	1	1	0	0	0	1	yes	0	1	0	0	0	0	0	0	0	0	0	0	0	0	5	6	8	6	0	0	1	0	0	0	0	0
Dentist	41	Female	1 or more	0	1	0	5	6	0	0	0	1	0	0	0	0	0	0	0	0	0	4	yes	1	0	0	0	0	0	0	0	0	0	0	0	0	0	7	1	3	8	0	0	0	0	0	0	0	0
Dentist	56	Female	None	1	1	0	2	1	1	1	0	0	0	0	0	0	1	1	0	0	0	1	don't know	1	0	0	0	0	0	0	0	0	0	0	0	0	0	4	1	8	2	0	0	1	0	1	0	0	0
Dentist	48	Female	1 or more	0	1	0	3	4	0	1	0	0	0	0	0	0	0	1	0	0	0	5	no	1	0	0	0	0	0	0	0	0	0	0	0	0	0	5	3	6	6	0	0	0	0	0	0	1	0
Dentist	29	Female	None	0	0	1	6	5	10	1	0	0	0	0	0	0	0	0	0	0	0	1	yes	1	0	0	0	0	0	0	0	0	0	0	0	0	0	4	2	6	2	0	1	0	0	0	0	0	0
Dentist	59	Female	None	0	1	0	2	2	0	1	0	0	0	0	0	1	1	0	0	0	1	2	yes	0	0	0	0	0	0	0	0	0	0	0	0	0	1	5	5	7	5	0	0	0	0	0	0	0	0
Dentist	30	Female	1 or more	0	0	0	2	2	1	1	0	0	0	0	1	1	1	0	0	0	0	3	don't know	1	0	0	0	0	0	0	0	0	0	0	0	0	0	2	5	10	10	0	0	0	1	0	0	0	0
Dentist	29	Male	None	0	1	0	3	10	3	1	0	0	0	0	0	0	0	0	0	0	0	2	yes	1	0	0	0	0	0	0	0	0	0	0	0	0	0	1	0	4	8	0	0	0	0	0	0	0	0
Dentist	57	Male	1 or more	0	1	0	1	1	1	1	0	0	0	0	0	0	0	0	0	0	0	4	yes	0	0	0	0	0	0	0	0	0	0	0	0	0	1	7	4	10	10	0	0	1	0	0	0	0	0
Dentist	46	Male	1 or more	0	1	0	2	2	0	1	0	1	1	1	1	0	1	1	0	0	0	3	yes	1	0	0	0	0	0	0	0	0	0	0	0	0	0	7	3	10	10	0	0	0	0	0	0	0	0
Dentist	32	Female	None	1	1	0	4	3	0	1	0	0	1	0	1	0	1	0	0	0	0	1	yes	1	0	0	0	0	0	0	0	0	0	0	0	0	0	8	7	9	9	0	1	0	0	0	0	0	0
Dentist	35	Female	1 or more	0	1	0	4	3	3	0	0	1	0	0	0	0	0	0	0	0	0	4	yes	1	0	0	0	0	0	0	0	0	0	0	0	0	0	6	3	5	6	0	0	0	0	0	0	0	0
Dentist	41	Female	1 or more	0	1	0	2	2	0	1	1	0	0	0	0	0	1	0	0	0	0	4	don't know	0	0	0	0	0	0	0	0	0	0	0	0	0	1	7	8	8	9	0	0	0	0	0	0	0	0
Dentist	48	Male	1 or more	0	1	0	7	4	1	1	0	0	0	0	0	0	0	0	0	0	0	4	yes	1	0	0	0	0	0	0	0	0	0	0	0	0	0	5	5	10	10	0	0	0	0	0	0	0	0
Dentist	27	Female	None	0	1	0	2	2	0	1	0	0	0	0	0	0	0	0	0	0	0	2	yes	1	0	0	0	0	0	0	0	0	0	0	0	0	0	7	5	8	8	0	0	0	0	0	0	0	0
Dentist		Female	1 or more	0	1	0	3	3	0	1	0	0	0	0	0	0	0	0	0	0	0	3	yes	1	0	0	0	0	0	0	0	0	0	0	0	0	0	6	6	8	8	0	0	0	0	0	0	0	0
Dentist	48	Female	1 or more	0	1	0	4	5	2	1	0	0	0	0	1	0	0	1	0	0	0	3	yes	0	0	0	0	0	0	0	0	0	0	0	0	1	0	4	4	8	8	0	1	0	0	1	0	0	0
Dentist	31	Male	None	0	1	0	5	3	1	1	0	0	0	0	0	0	0	0	0	0	0	3	yes	1	0	0	0	0	0	0	0	0	0	0	0	0	0	3	3	6	6	0	1	1	0	0	0	0	0
Dentist	59	Female	None	0	1	0	2	8	3	1	0	0	0	0	0	0	0	0	0	0	0	2	yes	0	0	0	0	0	1	0	0	0	0	0	0	0	0	8	8	10	10	0	0	0	0	0	0	0	0
Dentist	26	Female	None	0	1	0	4	4	2	0	0	1	0	0	0	0	0	0	0	0	0	1	yes	1	0	0	0	0	0	0	0	0	0	0	0	0	0	4	2	6	8	0	0	0	0	0	0	0	0
Dentist	60	Male	1 or more	0	1	0	2	1	3	1	0	0	0	0	0	0	0	0	0	0	0	6	yes	1	0	0	0	0	0	0	0	0	0	0	0	0	0	5	4	5	4	0	0	1	0	0	0	0	0
Dentist	44	Male	1 or more	0	1	1	3	3	1	1	0	0	0	0	0	0	0	0	0	0	0	5	yes	1	0	0	0	0	0	0	0	0	0	0	0	0	0	1	3	4	6	0	0	0	0	0	0	0	0
Dentist	31	Female	None	0	1	0	5	14	1	1	0	0	0	0	0	0	1	1	0	0	0	1	yes	1	0	0	0	0	0	0	0	0	0	0	0	0	0	4	2	4	6	0	0	0	0	0	0	0	0
Dentist	37	Female	1 or more	0	1	0	3	7	1	0	0	1	0	0	0	0	0	0	0	0	0	2	yes	1	0	0	0	0	0	0	0	0	0	0	0	0	0	6	5	6	7	0	0	0	0	0	0	0	0
Dentist	55	Female	1 or more	0	1	0	2	2	0	1	0	0	0	0	0	0	0	0	0	0	0	3	don't know	1	0	0	0	0	0	0	0	0	0	0	0	0	0	8	7	9	10	0	1	0	0	0	0	0	1
Dentist	54	Male	1 or more	0	1	0	1	0	1	1	0	0	0	0	0	0	0	0	0	0	0	4	yes	0	0	0	0	0	1	0	0	0	0	0	0	0	0	4	7	7	10	0	0	0	0	0	0	0	1
Dentist	61	Female	None	0	1	0	2	0	1	1	0	0	0	0	0	0	0	0	0	0	0	2	yes	0	0	1	0	0	0	0	0	0	0	0	0	0	0	4	5	7	3	0	0	0	0	0	0	0	0
Dentist	41	Female	None	0	1	0	6	5	2	1	0	0	0	0	0	0	0	0	0	0	0	2	yes	0	0	0	0	1	0	0	0	0	0	0	0	0	0	5	8	8	5	0	0	0	1	0	0	0	0
Dentist	43	Male	1 or more	0	1	0	3	3	0	1	0	0	0	0	0	0	0	0	0	0	0	5	yes	1	0	0	0	0	0	0	0	0	0	0	0	0	0	6	2	6	9	0	0	1	0	0	0	0	0
Dentist	29	Female	None	1	1	1	5	4	6	1	0	0	0	0	0	0	0	1	0	0	0	2	yes	0	1	0	0	0	0	0	0	0	0	0	0	0	0	5	0	10	9	1	1	1	0	0	0	0	0
Dentist	44	Female	1 or more	0	1	0	2	1	0	1	0	0	0	0	0	0	0	0	0	0	0	3	yes	1	0	0	0	0	0	0	0	0	0	0	0	0	0	7	2	5	8	0	0	0	0	0	0	0	0
Dentist	30	Female	None	0	1	0	1	7	1	1	0	0	0	0	0	0	0	0	0	0	0	2	yes	1	0	0	0	0	0	0	0	0	0	1	0	0	0	9	8	9	7	0	0	0	0	0	0	0	0
Dentist	59	Male	None	0	1	0	1	0	0	1	0	0	0	0	1	0	0	1	0	0	0	2	yes	1	0	0	0	0	0	0	0	0	0	0	0	0	0	7	8	8	9	0	0	0	0	0	0	0	1
Dentist	34	Female	1 or more	0	1	0	4	2	0	1	0	0	1	0	1	0	1	0	0	0	0	4	don't know	1	0	0	0	0	0	0	0	0	0	0	0	0	0	7	6	9	9	0	1	0	0	0	0	0	0
Dentist	59	Female	None	0	1	0	2	9	2	1	0	0	0	0	0	0	0	0	0	0	0	4	don't know	0	1	0	0	0	0	0	0	0	0	0	0	0	0	6	6	10	6	0	0	1	0	0	0	0	0
Dentist	61	Male	1 or more	0	1	0	1	0	1	1	0	0	0	0	0	0	0	0	0	0	0	4	no	1	0	0	0	0	0	0	0	0	0	0	0	0	0	1	2	2	6	0	0	0	0	0	0	0	0
Dentist	65	Male	None	0	1	0	4	30	4	1	0	0	0	0	0	0	0	0	0	0	0	2	yes	0	0	0	0	1	0	1	1	0	0	0	0	0	0	7	8	5	8	0	0	1	0	0	0	0	0
Dentist	28	Male	None	0	1	0	6	3	1	1	0	0	0	0	0	0	0	0	0	0	0	2	yes	1	1	0	0	0	0	0	0	0	0	0	0	0	0	5	5	9	8	1	1	0	0	0	0	0	0
Dentist	33	Female	None	0	1	0	2	2	0	1	0	0	0	0	0	0	0	0	0	0	0	2	yes	1	0	0	0	0	0	0	0	0	0	0	0	0	0	3	1	2	7	0	0	0	0	0	0	0	0
Dentist	47	Female	1 or more	0	1	0	1	2	0	1	0	0	0	0	0	0	0	0	0	0	0	3	yes	1	0	0	0	0	0	0	0	0	0	0	0	0	0	1	0	0	7	0	0	1	0	0	0	0	0
Dentist		Male	1 or more	0	1	0	2	4	2	0	1	0	0	0	0	0	0	0	0	0	0	4	yes	1	0	0	0	0	0	0	0	0	0	0	0	0	0	1	1	4	7	0	0	0	0	0	0	0	0
Dentist	27	Female	None	0	1	0	1	2	0	1	0	0	0	0	0	0	0	0	0	0	0	1	yes	1	0	0	0	0	0	0	0	0	0	0	0	0	0	2	1	0	1	1	1	0	0	0	0	1	0
Dentist		Male	None	0	1	0	0	1	0	1	0	0	0	0	0	0	0	0	0	0	0	2	don't know	1	0	0	0	0	0	0	0	0	0	0	0	0	0	2	1	4	3	0	0	0	0	0	0	0	1
Dentist		Male	1 or more	0	1	0	4	4	0	1	0	0	0	0	1	0	1	1	0	0	0	4	yes	1	0	0	0	0	0	0	0	0	0	0	0	0	0	7	7	7	7	0	0	0	0	1	0	1	0
Dentist	35	Male	1 or more	0	1	0	3	3	0	0	0	1	0	0	0	0	0	0	0	0	0	4	no	1	0	0	0	0	0	0	0	0	0	0	0	0	0	1	0	4	3	0	0	0	0	0	0	0	0
Dentist	34	Female	1 or more	0	1	0	2	10	2	1	0	0	0	0	0	0	0	0	0	0	0	4	yes	1	0	0	0	0	0	0	0	0	0	0	0	0	0	6	6	6	6	0	0	0	0	0	0	0	0
Dentist	56	Male	1 or more	0	1	0	1	1	1	1	0	0	0	0	0	0	1	1	0	0	0	6	yes	1	0	0	0	0	0	0	0	0	0	0	0	0	0	2	2	2	6	0	0	1	0	0	0	0	0
Dentist	39	Male	None	0	1	0	2	2	0	0	0	0	0	0	0	0	1	0	0	0	0	2	yes	0	1	0	0	0	0	0	0	0	0	0	0	0	0	4	1	4	6	1	1	0	0	0	0	0	0
Dentist	30	Female	None	0	0	1	6	4	3	1	0	0	0	0	0	0	0	0	0	0	0	1	yes	0	0	0	0	1	0	0	0	0	0	0	0	0	0	7	7	9	5	1	1	0	0	0	0	0	1
Dentist	54	Female	None	0	1	0	3	3	0	1	0	0	0	0	0	0	0	0	0	0	0	1	don't know	1	0	0	0	0	0	0	0	0	0	0	0	0	0	5	8	8	10	0	0	0	0	0	0	0	0
Dentist	44	Female	1 or more	0	1	0	2	0	0	1	0	0	0	0	0	0	0	0	0	0	0	4	yes	1	0	0	0	0	0	0	0	0	0	0	0	0	0	6	8	7	10	0	0	0	0	0	0	0	0
Dentist	35	Female	None	0	1	0	3	3	0	0	0	1	0	0	0	0	0	0	0	0	0	2	yes	1	0	0	0	0	0	0	0	0	0	0	0	0	0	7	3	5	10	0	0	0	0	0	0	0	0
Dentist	36	Female	1 or more	0	1	0	2	2	0	1	0	0	0	0	0	0	0	0	0	0	0	3	don't know	1	0	0	0	0	0	0	0	0	0	0	0	0	0	6	2	8	8	0	0	0	0	0	0	0	0
Dentist	46	Female	None	0	1	0	1	0	0	1	0	0	0	0	0	0	0	0	0	0	0	1	yes	1	0	0	0	0	0	0	0	0	0	0	0	0	0	6	1	1	10	0	0	0	0	0	0	0	0
Dentist	46	Female	None	0	1	0	1	0	0	1	0	0	0	0	0	0	0	0	0	0	0	1	don't know	0	1	0	0	0	0	0	0	0	0	0	0	0	0	7	4	5	9	0	0	0	0	0	0	0	1
Dentist	32	Female	1 or more	0	1	0	17	5	2	1	0	0	0	0	0	0	0	0	0	0	0	3	no	0	1	0	0	0	1	0	0	0	0	0	0	0	0	7	2	7	7	0	1	0	0	1	0	0	0
Dentist	37	Male	1 or more	0	1	0	2	1	0	1	0	0	0	0	0	0	0	1	0	0	0	3	yes	1	0	0	0	0	0	0	0	0	0	0	0	0	0	5	3	7	10	0	0	0	0	0	0	0	0
Dentist	40	Male	1 or more	0	1	0	2	2	0	1	0	0	0	0	0	0	0	0	0	0	0	4	yes	0	1	0	0	0	0	1	0	0	0	0	0	0	0	2	0	2	5	0	0	0	0	0	0	0	0
Dentist	49	Female	1 or more	0	1	0	1	1	1	1	0	0	0	0	0	0	0	0	0	0	0	2	yes	1	0	0	0	0	0	0	0	0	0	0	0	0	0	5	4	4	6	0	0	0	1	0	0	0	0
Dentist	43	Male	1 or more	0	1	0	3	5	0	1	1	1	0	1	1	0	1	1	0	0	0	4	yes	1	0	0	0	0	0	0	0	0	0	0	0	0	0	3	2	4	4	0	0	0	1	0	0	0	0
Dentist	42	Male	1 or more	0	1	0	1	1	1	1	0	0	0	0	0	0	0	0	0	0	0	6	yes	1	0	0	0	0	0	0	0	0	0	0	0	0	0	7	5	6	8	0	0	0	0	0	0	0	0
Dentist	53	Female	1 or more	0	1	0	2	3	0	1	0	0	0	0	0	0	0	0	0	0	0	4	don't know	1	0	0	0	0	0	0	0	0	0	0	0	0	0	7	5	7	9	0	0	0	0	0	0	0	0
Dentist	42	Female	1 or more	0	1	0	2	3	2	0	1	0	0	0	0	0	0	0	0	0	0	5	yes	1	0	0	0	0	0	0	0	0	0	0	0	0	0	3	2	2	5	0	0	0	0	0	0	0	0
Dentist		Male	1 or more	0	1	0	1	1	0	1	0	0	0	0	0	0	0	0	0	0	0	4	yes	1	0	0	0	0	0	0	0	0	0	0	0	0	0	3	3	4	3	0	0	1	0	0	0	0	0
Dentist	36	Female	1 or more	0	1	0	4	3	0	1	0	0	0	0	0	0	0	0	0	0	0	4	yes	1	0	0	0	0	0	0	0	0	0	0	0	0	0	4	2	3	6	0	0	0	0	0	0	0	0
Dentist	28	Female	None	0	1	0	4	3	1	1	0	1	0	0	0	0	0	0	0	0	0	4	yes	0	0	0	0	0	0	0	0	0	0	0	0	1	0	5	7	9	8	0	0	0	0	0	0	0	0
Dentist	35	Female	1 or more	1	1	0	2	2	0	1	0	1	0	0	0	0	0	0	0	0	0	5	yes	0	1	0	0	1	0	0	0	0	0	0	0	0	0	6	6	6	8	0	0	0	0	0	0	0	0
Dentist	51	Female	1 or more	0	1	0	3	1	1	1	0	0	0	0	1	1	1	0	0	0	0	3	don't know	1	0	0	0	0	0	0	0	0	0	0	0	0	0	3	3	5	8	0	0	0	0	0	0	0	0
Dentist	27	Female	None	0	1	0	6	5	2	1	0	0	0	0	0	0	0	0	0	0	0	1	don't know	1	0	0	0	0	0	0	0	0	0	0	0	0	0	8	7	10	9	0	0	0	0	0	0	0	0
Dentist	30	Female	1 or more	0	1	0	3	3	0	1	0	0	0	0	0	0	0	0	0	0	0	3	yes	0	0	0	0	0	0	0	0	0	0	1	0	0	0	8	6	6	9	0	0	0	0	0	0	0	0
Dentist	49	Female	None	0	1	0	4	3	0	1	0	0	0	0	0	0	0	0	0	0	0	2	yes	1	0	0	0	0	0	0	0	0	0	0	0	0	0	5	2	5	10	0	0	0	0	0	0	0	0
Dentist	40	Female	1 or more	0	1	0	6	5	3	1	0	0	0	0	1	1	0	0	0	0	0	4	yes	1	0	0	0	0	0	0	0	0	0	0	0	0	0	3	0	2	8	0	0	0	0	0	0	0	0
Dentist		Male	1 or more	0	1	0	1	2	0	1	0	0	0	0	0	0	0	0	0	0	0	4	yes	1	0	0	0	0	0	0	0	0	0	0	0	0	0	4	4	4	4	0	0	1	0	0	0	0	0
Dentist	53	Female	1 or more	0	1	0	6	8	2	1	0	0	0	0	0	0	0	0	0	0	0	2	don't know	0	0	1	0	0	0	0	0	0	0	0	0	0	0	1	1	1	7	0	0	0	0	0	0	0	0
Dentist	34	Male	1 or more	0	1	0	6	5	2	1	0	0	0	0	0	0	1	1	0	0	0	4	yes	1	0	0	0	0	0	0	0	0	0	0	0	0	0	7	7	7	10	0	0	0	0	1	0	0	0
Dentist	27	Female	None	0	1	0	2	1	2	1	0	0	0	0	0	0	0	0	0	0	0	2	yes	1	0	0	0	0	0	0	0	0	0	0	0	0	0	5	2	5	10	1	1	0	0	0	0	0	1
Dentist	58	Male	None	0	1	0	3	3	0	1	0	0	0	0	0	0	0	0	0	0	0	2	yes	0	0	0	0	0	1	0	0	0	0	0	0	0	0	8	7	9	9	0	0	0	0	0	0	0	0
Dentist	50	Male	1 or more	0	1	0	1	0	0	1	0	0	0	0	0	0	0	0	0	0	0	4	don't know	0	0	0	1	0	0	0	0	1	0	0	0	0	0	8	8	8	10	0	0	0	1	0	0	0	0
Dentist	46	Male	1 or more	0	1	0	1	2	2	0	1	0	0	0	0	0	0	0	0	0	0	4	yes	1	0	0	0	0	0	0	0	0	0	0	0	0	0	8	8	8	8	0	0	0	0	0	0	0	0
Dentist	52	Male	1 or more	0	1	0	3	1	2	1	0	0	0	0	0	0	0	0	0	0	0	5	don't know	1	0	0	0	0	0	0	0	0	0	0	0	0	0	2	1	4	5	0	0	1	0	0	0	0	0
Dentist	43	Female	1 or more	0	1	0	3	0	2	1	0	0	0	0	0	0	0	0	0	0	0	5	don't know	1	0	0	0	0	0	0	0	0	0	0	0	0	0	7	7	8	8	0	0	0	0	0	0	0	0
Dentist	54	Female	1 or more	0	1	0	2	1	0	1	0	0	0	0	0	0	0	0	0	0	0	4	yes	1	0	0	0	0	0	0	0	0	0	0	0	0	0	6	7	10	10	0	0	0	0	0	0	0	0
Dentist	63	Female	None	0	1	0	3	0	2	1	0	0	0	0	0	0	0	0	0	0	0	2	don't know	1	0	0	0	0	0	0	0	0	0	0	0	0	0	6	5	7	8	0	0	0	0	0	0	0	0
Dentist	40	Female	None	0	0	1	11	20	15	0	1	0	0	0	0	0	0	0	0	0	0	2	yes	1	0	0	0	0	0	0	0	0	0	0	0	0	0	5	5	3	5	1	1	0	0	0	0	0	1
Dentist	42	Male	1 or more	0	1	0	3	1	0	0	0	0	1	0	1	0	0	0	0	0	0	4	don't know	0	0	0	0	0	0	1	0	0	0	0	0	0	0	7	5	9	9	0	1	0	0	0	0	0	0
Dentist	35	Female	1 or more	0	1	0	3	2	1	1	0	0	0	0	0	0	0	0	0	0	0	3	yes	1	0	0	0	0	0	0	0	0	0	0	0	0	0	6	5	8	8	0	0	0	0	0	0	0	0
Dentist	30	Female	None	0	1	0	4	3	1	1	0	0	0	0	0	0	0	0	0	0	0	2	yes	1	0	0	0	0	0	0	0	0	0	0	0	0	0	7	3	6	8	0	0	0	0	0	0	0	0
Dentist	33	Female	1 or more	0	1	0	4	3	1	1	0	0	0	0	0	0	0	0	0	0	0	3	yes	1	0	0	0	0	0	0	0	0	0	0	0	0	0	9	8	10	10	0	0	1	0	0	0	0	0
Dentist	40	Male	1 or more	0	1	0	1	2	0	1	0	0	0	1	1	0	1	0	0	0	0	4	yes	1	0	0	0	0	0	0	0	0	0	0	0	0	0	6	8	9	10	0	0	0	0	0	0	0	0
Dentist	50	Male	1 or more	0	1	0	3	3	2	1	0	0	0	0	0	0	0	0	0	0	0	4	yes	1	0	0	0	0	0	0	0	0	0	0	0	0	0	4	4	4	6	0	0	0	0	0	0	0	0
Dentist	36	Female	1 or more	1	0	0	40	20	10	0	0	0	0	0	0	0	1	0	0	0	0	3	yes	1	0	0	0	0	0	0	0	0	0	0	0	0	0	5	5	8	5	0	0	0	0	0	0	0	0
Dentist	41	Male	1 or more	0	1	0	2	2	0	1	1	0	0	0	0	0	1	0	0	0	0	3	yes	0	1	0	0	0	0	0	0	0	0	0	0	0	0	4	3	3	3	0	0	0	0	0	0	0	1
Dentist	46	Female	1 or more	0	1	0	3	2	0	0	0	1	0	0	0	0	0	0	0	0	0	5	don't know	0	1	0	0	0	0	0	0	0	0	0	0	0	0	7	5	5	8	0	0	0	0	0	0	0	0
Dentist	40	Male	1 or more	0	1	0	2	6	1	1	0	0	0	0	0	0	0	1	0	0	0	4	yes	1	0	0	0	0	0	0	0	0	0	0	0	0	0	6	3	5	9	0	0	0	0	0	0	0	0
Dentist	36	Male	1 or more	0	1	0	1	1	0	1	0	0	0	0	0	0	0	0	0	0	0	4	yes	1	0	0	0	0	0	0	0	0	0	0	0	0	0	6	3	7	8	0	0	0	0	0	0	0	0
Dentist	37	Female	1 or more	0	1	0	1	1	0	1	0	0	0	0	0	0	0	0	0	0	0	4	don't know	1	0	0	0	0	0	0	0	0	0	0	0	0	0	6	9	10	9	0	0	0	0	0	0	0	0
Dentist	32	Female	1 or more	0	1	0	2	2	0	1	0	0	0	0	0	0	0	0	0	0	0	3	yes	1	0	0	0	0	0	0	0	0	0	0	0	0	0	8	4	8	9	0	0	0	0	0	0	0	0
Dentist	31	Female	1 or more	0	1	0	4	2	2	0	0	0	0	0	0	0	1	0	0	0	0	3	yes	0	0	0	0	0	0	0	0	0	0	0	0	0	1	7	10	10	10	0	0	1	0	0	0	0	1
Dentist	59	Female	None	0	1	0	1	0	0	1	0	0	0	0	0	0	0	0	0	0	0	2	yes	1	0	0	0	0	0	0	0	0	0	0	0	0	0	4	7	7	8	0	0	0	0	0	1	0	0
Dentist	55	Male	1 or more	0	1	0	4	3	2	1	0	0	0	0	0	0	0	0	0	0	0	5	yes	1	0	0	0	0	0	0	0	0	0	0	0	0	0	5	1	4	9	0	0	1	0	0	0	0	0
Dentist	26	Male	None	0	1	0	2	0	0	0	0	1	0	0	0	0	0	0	0	0	0	5	don't know	0	1	0	0	0	0	0	0	0	0	0	0	0	0	1	1	3	3	0	0	0	1	0	0	0	0
Dentist	27	Female	None	0	1	0	6	7	2	1	0	0	0	0	1	0	0	1	0	0	0	5	yes	0	1	0	0	0	0	0	0	0	0	0	0	0	0	7	4	7	8	0	0	1	0	0	0	0	0
Dentist	62	Male	1 or more	0	1	0	1	2	1	1	0	0	1	1	1	0	1	1	0	0	0	3	don't know	1	0	0	0	0	0	0	0	0	0	0	0	0	0	2	2	2	8	0	0	1	0	0	0	0	0
Dentist	46	Female	None	0	1	0	2	1	0	1	0	0	0	0	1	0	0	0	0	0	0	2	yes	1	0	0	0	0	0	0	0	0	0	0	0	0	0	3	2	2	4	0	0	0	0	0	0	0	0
Dentist	69	Male	None	0	1	0	38	1	0	0	0	0	0	1	0	0	0	0	0	0	0	2	yes	0	0	0	0	0	0	1	0	0	0	0	0	0	0	2	2	2	0	0	0	0	0	0	0	0	0
Dentist	29	Female	None	0	1	0	2	1	0	1	0	0	0	0	0	0	0	0	0	0	0	2	yes	1	0	0	0	0	0	0	0	0	0	0	0	0	0	6	6	9	7	0	0	0	0	0	0	0	0
Dentist	53	Male	1 or more	0	1	0	1	1	0	1	0	0	0	0	0	0	0	0	0	0	0	4	yes	0	0	0	0	0	0	1	0	0	0	0	0	0	0	5	5	5	8	0	0	0	0	0	0	0	0
Dentist	39	Female	1 or more	0	1	0	3	3	0	1	0	0	0	0	0	0	1	0	0	0	0	5	don't know	1	0	0	0	0	0	0	0	0	0	0	0	0	0	5	3	5	3	0	0	0	0	1	0	0	0
Dentist	62	Female	None	0	1	0	4	3	3	1	0	0	0	0	0	0	0	0	0	0	0	2	yes	0	0	0	0	1	0	0	0	0	0	0	0	0	0	3	7	3	2	0	0	0	0	0	0	0	0
Dentist	42	Female	1 or more	0	1	0	3	2	1	1	0	1	0	0	0	0	0	0	0	0	0	6	yes	1	0	0	0	0	0	0	0	0	0	0	0	0	0	6	3	4	4	0	0	0	0	0	0	0	0
Dentist	44	Female	None	0	0	1	4	4	3	1	0	0	0	0	0	0	0	0	0	0	0	1	yes	1	0	0	0	0	0	0	0	0	0	0	0	0	0	6	3	1	8	0	0	0	0	0	0	0	0
Dentist	34	Male	1 or more	0	1	0	2	2	0	1	0	0	0	0	0	0	0	0	0	0	0	4	yes	1	0	0	0	0	0	0	0	0	0	0	0	0	0	0	0	7	4	0	0	0	0	0	0	0	0
Dentist	44	Male	1 or more	0	1	0	4	2	0	1	0	0	0	0	0	0	0	0	0	0	0	3	yes	1	0	0	0	0	0	0	0	0	0	0	0	0	0	7	1	3	7	0	0	0	0	0	0	0	0
Dentist	45	Female	1 or more	0	1	0	3	2	1	1	0	0	0	0	0	0	0	0	0	0	0	4	yes	1	0	0	0	0	0	0	0	0	0	0	0	0	0	4	2	8	8	0	0	0	0	0	0	0	0
Dentist	48	Male	1 or more	0	1	0	2	2	2	1	0	0	0	0	0	0	0	0	0	0	0	5	yes	1	0	0	0	0	0	0	0	0	0	0	0	0	0	9	5	10	10	0	0	0	1	0	0	0	0
Dentist	34	Female	1 or more	0	1	0	2	0	0	1	0	0	0	0	0	0	0	0	0	0	0	4	yes	1	0	0	0	0	0	0	0	0	0	0	0	0	0	1	0	6	10	0	0	0	0	0	0	0	1
Dentist	33	Female	1 or more	0	1	0	4	1	1	1	0	0	0	0	0	0	0	0	0	0	0	4	yes	1	0	0	0	0	0	0	0	0	0	0	0	0	0	5	2	2	10	0	0	0	0	0	0	0	0
Dentist		Female	1 or more	0	1	0	2	5	1	1	0	0	0	0	0	0	0	0	0	0	0	3	yes	1	0	0	0	0	0	0	0	0	0	0	0	0	0	9	8	8	8	0	0	0	0	0	0	0	0
Dentist	36	Male	None	0	1	0	3	3	0	1	0	0	0	0	0	0	1	0	0	0	0	2	yes	1	0	0	0	0	0	0	0	0	0	0	0	0	0	5	4	6	8	0	0	0	0	0	0	0	0
Dentist	58	Male	None	0	1	0	1	3	0	0	0	0	0	0	1	0	1	0	0	0	0	3	yes	1	0	0	0	0	0	0	0	0	0	0	0	0	0	2	1	2	2	0	0	1	0	0	0	0	0
Dentist	52	Female	None	0	1	0	3	3	1	1	0	0	0	0	0	0	0	0	0	0	0	1	yes	1	0	0	0	0	0	0	0	0	0	0	0	0	0	5	3	8	9	0	0	0	0	0	0	0	0
Dentist	30	Female	None	0	1	0	9	12	4	0	0	1	0	0	0	0	0	0	0	0	0	3	yes	0	0	0	0	1	0	0	0	0	0	0	0	0	0	4	4	6	9	1	1	0	0	0	0	0	0
Dentist	28	Male	None	0	0	1	7	12	3	1	0	0	0	0	0	0	0	0	0	0	0	1	yes	1	0	0	0	0	0	0	0	0	0	0	0	0	0	3	1	5	5	0	0	0	0	0	0	0	0
Dentist		Male	None	0	1	0	2	2	0	1	1	0	0	0	0	0	0	0	1	0	1	02	don't know	0	0	0	0	0	1	1	0	0	0	0	0	0	0	4	6	10	6	0	0	0	0	0	0	0	0
Dentist	47	Female	1 or more	0	1	0	3	2	0	1	0	0	0	0	0	0	1	0	0	0	0	4	yes	1	0	0	0	0	0	0	0	0	0	0	0	0	0	8	6	6	10	0	0	0	0	0	0	0	0
Dentist	35	Female	1 or more	0	1	0	2	2	0	1	0	0	0	0	0	0	0	0	0	0	0	4	yes	0	0	0	0	0	0	0	0	0	0	1	0	0	0	3	5	0	5	0	0	0	0	0	0	0	0
Dentist	46	Female	1 or more	0	1	0	1	0	1	1	0	0	0	0	0	0	0	0	0	0	0	4	yes	1	0	0	0	0	0	0	0	0	0	0	0	0	0	7	8	8	8	0	0	0	0	0	0	0	0
Dentist	59	Female	None	0	1	0	2	2	0	1	0	0	0	0	0	0	0	0	0	0	0	2	yes	0	0	1	0	0	0	0	0	0	0	0	0	0	0	5	5	5	5	0	0	0	0	0	0	0	0
Dentist	65	Female	None	0	1	0	2	1	0	1	0	0	0	0	0	0	0	0	0	0	0	2	don't know	0	0	1	0	0	0	1	0	0	1	0	0	0	0	5	3	6	4	0	0	0	0	0	0	0	0
Dentist	35	Female	1 or more	0	1	0	3	2	0	1	0	0	0	0	0	0	0	0	0	0	0	4	yes	1	0	0	0	0	0	0	0	0	0	0	0	0	0	5	5	7	9	0	0	0	0	0	0	0	0
Dentist	46	Female	1 or more	0	1	0	2	1	0	1	0	0	0	0	0	0	0	0	0	0	0	2	don't know	1	0	0	0	0	0	0	0	0	0	0	0	0	0	2	0	3	7	0	0	0	0	0	0	1	0
Dentist	29	Male	None	0	1	0	5	4	0	1	0	0	0	0	0	0	0	1	0	0	0	2	yes	1	0	0	0	0	0	0	0	0	0	0	0	0	0	6	5	8	10	0	0	0	0	0	0	0	0
Dentist	32	Male	1 or more	0	1	0	4	3	1	1	0	0	0	0	0	0	0	0	0	0	0	3	yes	1	0	0	0	0	0	0	0	0	0	0	0	0	0	6	5	6	7	0	0	0	0	0	0	0	0
Dentist		Female	None	0	1	0	3	1	1	1	0	0	0	0	0	0	0	0	0	0	0	2	yes	0	0	0	0	1	0	0	0	0	0	0	0	0	0	7	3	1	10	0	0	0	0	0	1	0	0
Dentist	38	Female	1 or more	0	1	0	2	6	2	1	0	0	0	0	0	0	0	0	0	0	0	4	yes	0	0	0	0	0	0	0	0	0	0	0	0	0	1	10	0	10	10	0	0	0	0	0	0	0	0
Dentist	45	Female	1 or more	0	1	0	3	2	1	1	0	0	1	1	1	0	0	1	0	0	0	5	yes	1	0	0	0	0	0	0	0	0	0	0	0	0	0	7	3	6	9	0	0	0	0	0	0	0	0
Dentist		Male	1 or more	0	1	0	2	1	0	1	0	0	0	0	0	0	1	0	0	0	0	4	yes	0	0	0	0	0	1	0	0	0	0	0	0	0	0	7	7	8	7	0	0	0	0	0	0	0	0
Dentist	37	Male	1 or more	0	1	0	6	6	2	1	0	0	0	0	0	0	0	1	0	0	0	4	yes	1	0	0	0	0	0	0	0	0	0	0	0	0	0	7	3	5	9	0	0	0	1	0	0	0	0
Dentist	50	Male	1 or more	0	1	0	1	2	1	1	0	0	0	1	1	0	0	1	0	0	0	3	yes	1	0	0	0	0	0	0	0	0	0	0	0	0	0	1	1	1	1	0	0	1	0	0	0	0	0
Dentist	51	Female	1 or more	0	1	0	2	1	1	1	0	1	1	1	1	0	1	0	0	0	0	6	yes	0	1	0	0	0	0	0	0	0	0	0	0	0	0	7	6	4	6	0	0	0	1	0	0	0	0
Dentist	57	Female	None	0	1	0	2	2	1	1	0	0	0	0	0	0	0	0	0	0	0	2	yes	1	0	0	0	0	0	0	0	0	0	0	0	0	0	8	7	10	9	0	0	0	0	0	0	0	0
Dentist	34	Female	1 or more	0	1	0	4	3	0	1	0	0	0	0	0	0	0	0	0	0	0	4	yes	0	0	0	0	0	0	0	0	0	0	1	0	0	0	9	9	9	10	0	0	0	0	0	0	0	0
Dentist	35	Female	1 or more	0	1	0	6	5	2	1	0	0	0	0	0	0	0	0	0	0	0	4	yes	1	0	0	0	0	0	0	0	0	0	0	0	0	0	4	2	2	6	0	0	0	1	0	0	0	0
Dentist	29	Male	None	1	1	0	5	8	0	1	0	0	0	0	0	0	1	1	0	0	0	1	yes	1	0	0	0	0	0	0	0	0	0	0	0	0	0	2	2	6	5	1	0	0	0	0	0	0	1
Dentist	47	Female	1 or more	0	1	0	1	1	0	1	0	0	0	0	0	0	0	0	0	0	0	6	yes	1	0	0	0	0	0	0	0	0	0	0	0	0	0	8	7	10	10	0	0	1	0	0	0	0	0
Dentist		Female	1 or more	0	1	0	3	3	0	1	0	0	0	0	0	0	0	0	0	0	0	5	yes	1	0	0	0	0	0	0	0	0	0	0	0	0	0	5	2	8	5	0	0	0	0	0	0	0	0
Dentist	35	Male	1 or more	0	1	0	1	6	4	1	0	0	0	0	0	0	0	0	0	0	0	4	yes	0	0	0	0	0	0	1	0	0	0	0	0	0	0	5	3	9	8	0	0	0	0	0	0	0	0
Dentist	34	Female	1 or more	0	0	1	10	7	5	0	0	1	0	0	0	0	0	0	0	0	0	5	yes	1	0	0	0	0	0	0	0	0	0	0	0	0	0	8	5	8	4	0	0	0	1	0	0	0	0
Dentist	40	Female	1 or more	0	1	0	4	6	1	1	0	0	0	0	0	0	0	0	0	0	0	4	yes	1	0	0	0	0	0	0	0	0	0	0	0	0	0	6	5	6	9	0	0	0	0	0	0	0	0
Dentist	60	Male	None	0	1	0	3	2	0	0	0	0	0	0	0	1	1	1	0	0	0	2	yes	1	0	0	0	0	0	0	0	0	0	0	0	0	0	0	0	5	4	0	0	0	0	0	0	0	0
Dentist	37	Male	1 or more	1	1	0	2	1	0	1	0	0	0	0	0	0	0	1	0	0	0	4	yes	0	1	0	0	0	0	0	0	0	0	0	0	0	0	6	7	8	9	0	0	0	0	0	0	0	0
Dentist	43	Female	1 or more	0	1	0	2	9	0	0	1	0	0	0	0	0	0	0	0	0	0	5	yes	1	0	0	0	0	0	0	0	0	0	0	0	0	0	4	4	4	7	0	0	0	0	0	0	0	0
Dentist		Female	1 or more	0	1	0	12	50	28	1	0	0	0	0	0	0	0	0	0	0	0	12	don't know	0	0	0	0	0	0	0	0	0	0	0	1	0	0	10	10	10	10	1	1	1	0	0	0	0	1
Dentist		Female	None	0	1	0	4	1	2	1	0	0	0	0	0	0	1	0	0	0	0	2	yes	1	0	0	0	0	0	0	0	0	0	0	0	0	0	3	3	7	3	0	0	0	0	0	0	0	0
Dentist	56	Male	1 or more	0	1	0	2	2	0	1	0	1	1	1	1	0	1	1	1	0	0	4	yes	0	1	0	0	0	0	0	0	0	0	0	0	0	0	7	3	3	9	0	0	0	0	0	0	0	0
Dentist	52	Female	1 or more	0	1	0	3	2	0	1	0	0	0	0	0	0	0	0	0	0	0	5	yes	1	0	0	0	0	0	0	0	0	0	0	0	0	0	8	3	6	10	0	0	1	0	0	0	0	0
Dentist		Female	1 or more	0	1	0	2	2	0	1	0	0	0	0	0	0	0	0	0	0	0	5	yes	1	0	0	0	0	0	0	0	0	0	0	0	0	0	2	0	2	6	0	0	0	0	0	0	0	0
Dentist	52	Female	1 or more	0	1	0	1	1	0	1	0	0	0	0	0	0	0	0	0	0	0	2	yes	1	0	0	0	0	0	0	0	0	0	0	0	0	0	2	0	8	6	0	0	0	1	0	0	0	0
Dentist	33	Female	1 or more	0	1	0	2	5	3	0	1	0	0	0	0	0	0	0	0	0	0	2	don't know	1	0	0	0	0	0	0	0	0	0	0	0	0	0	3	3	4	5	0	0	0	0	0	0	0	0
Dentist	51	Male	1 or more	0	1	0	1	2	1	1	0	0	0	0	0	0	0	0	0	0	0	5	yes	1	0	0	0	0	0	0	0	0	0	0	0	0	0	4	6	7	5	0	0	1	0	0	0	0	0
Dentist	40	Female	1 or more	0	1	0	2	1	0	1	0	0	0	0	0	0	0	0	0	0	0	2	yes	1	0	0	0	0	0	0	0	0	0	0	0	0	0	3	3	3	2	0	0	0	0	0	0	0	0
Dentist	38	Female	1 or more	0	1	0	3	1	0	1	0	0	0	0	0	0	0	0	0	0	0	4	yes	1	0	0	0	0	0	0	0	0	0	0	0	0	0	5	8	8	10	0	0	0	0	0	0	0	0
Dentist	35	Female	1 or more	0	1	0	5	2	2	1	0	0	0	0	0	0	0	0	0	0	0	3	yes	1	0	0	0	0	0	0	0	0	0	0	0	0	0	7	7	7	8	0	0	0	0	0	0	0	0
Dentist	44	Female	1 or more	0	1	0	25	2	5	1	0	0	0	0	0	0	0	0	0	0	0	5	don't know	1	0	0	0	0	0	0	0	0	0	0	0	0	0	3	3	4	3	0	0	0	0	0	0	0	0
Dentist	52	Male	1 or more	0	1	0	2	2	1	1	0	0	0	0	0	0	0	0	0	0	0	5	yes	1	0	0	0	0	0	0	0	0	0	0	0	0	0	3	3	4	2	0	0	1	0	0	0	0	0
Dentist	28	Female	None	0	1	0	1	1	1	1	0	1	1	1	1	0	0	1	0	0	0	2	yes	1	0	0	0	0	0	0	0	0	0	0	0	0	0	7	7	7	8	0	0	0	0	0	0	0	0
Dentist	48	Female	1 or more	0	1	0	1	2	1	1	0	1	1	1	1	0	0	0	0	0	0	4	yes	1	0	0	0	0	0	0	0	0	0	0	0	0	0	7	7	7	8	0	0	0	0	0	0	0	0
Dentist	37	Female	1 or more	0	1	0	4	4	2	1	0	0	0	0	0	0	0	1	0	0	0	4	don't know	1	0	0	0	0	0	0	0	0	0	0	0	0	0	7	4	8	8	0	0	0	1	0	0	0	0
Dentist	60	Male	1 or more	0	1	0	3	3	1	1	0	0	1	0	1	0	1	1	0	0	0	3	yes	0	0	0	0	1	1	1	0	0	0	0	0	0	0	6	4	7	8	0	0	0	0	0	0	0	0
Dentist	42	Male	1 or more	0	1	0	5	3	1	1	0	0	0	0	0	0	0	0	0	0	0	4	yes	1	0	0	0	0	0	0	0	0	0	0	0	0	0	8	4	6	9	0	0	0	0	0	0	0	0
Dentist	39	Male	1 or more	0	1	0	2	2	1	1	0	0	0	0	0	0	0	0	0	0	0	4	yes	1	0	0	0	0	0	0	0	0	0	0	0	0	0	0	0	0	10	0	0	0	0	0	0	0	1
Dentist	40	Female	None	0	1	0	1	2	1	1	0	0	0	0	0	0	0	0	0	0	0	1	yes	1	0	0	0	0	0	0	0	0	0	0	0	0	0	4	2	6	6	0	0	0	0	0	0	0	0
Dentist	30	Female	None	0	1	0	4	2	0	1	0	0	0	0	0	0	0	0	0	0	0	2	yes	1	0	0	0	0	0	0	0	0	0	0	0	0	0	3	5	7	7	0	0	0	0	0	0	0	1
Dentist	32	Female	1 or more	0	1	0	2	1	0	1	0	0	0	0	0	0	0	0	0	0	0	3	yes	0	0	0	0	0	0	0	0	0	0	1	0	0	0	5	7	5	7	0	0	0	0	0	0	0	0
Dentist	47	Male	1 or more	0	1	0	16	4	2	1	0	0	0	0	0	0	1	0	0	0	0	5	no	1	0	0	0	0	0	0	0	0	0	0	0	0	0	6	6	8	4	0	0	0	0	0	0	0	1
Dentist	57	Female	None	0	1	0	2	1	0	1	0	0	0	0	1	0	1	0	0	0	0	2	yes	0	0	0	0	0	0	1	0	0	0	0	0	0	0	10	10	10	10	0	0	1	0	0	0	1	0
Dentist	62	Female	None	0	1	0	3	3	0	1	0	0	0	0	0	0	0	0	0	0	0	2	no	0	1	1	0	0	0	0	0	0	0	0	0	0	0	3	3	3	3	0	0	0	0	0	0	0	0
Dentist	41	Female	1 or more	0	1	0	2	0	0	1	0	0	0	0	0	0	0	0	0	0	0	4	yes	1	0	0	0	0	0	0	0	0	0	0	0	0	0	8	5	5	10	0	0	0	0	0	0	0	0
Dentist	60	Male	None	0	1	0	3	2	0	1	0	0	1	1	1	0	0	0	0	0	0	4	don't know	0	0	0	0	0	0	0	0	0	0	0	1	0	0	3	3	6	2	0	0	1	0	0	0	0	0
Dentist	28	Female	None	0	1	0	3	3	1	1	0	0	0	0	0	0	0	0	0	0	0	1	yes	1	0	0	0	0	0	0	0	0	0	0	0	0	0	9	7	8	8	0	0	0	0	1	0	0	0
Dentist	53	Female	1 or more	0	1	0	4	4	0	1	0	0	0	0	0	0	0	0	0	0	0	3	yes	1	0	0	0	0	0	0	0	0	0	0	0	0	0	4	4	4	6	0	0	0	0	0	0	0	0
Dentist	43	Female	1 or more	0	1	0	2	0	0	1	0	0	0	0	0	0	0	0	0	0	0	5	don't know	1	0	0	0	0	0	0	0	0	0	0	0	0	0	6	4	7	6	0	0	0	0	0	0	0	0
Dentist	34	Female	1 or more	0	1	0	3	2	1	1	1	0	0	0	0	0	0	0	0	0	0	3	don't know	1	0	0	0	0	0	0	0	0	0	0	0	0	0	6	6	6	8	0	0	0	0	0	0	0	0
Dentist	44	Female	1 or more	0	1	0	3	4	1	1	0	0	0	0	0	0	0	0	0	0	0	4	yes	1	0	0	0	0	0	0	0	0	0	0	0	0	0	8	7	10	8	0	0	0	0	0	0	0	0
Dentist	30	Female	None	0	1	0	2	3	2	0	0	0	0	0	1	0	1	1	0	0	0	2	don't know	1	0	0	0	0	0	0	0	0	0	0	0	0	0	7	5	9	8	0	0	0	0	0	0	0	0
Dentist	37	Female	None	0	1	0	3	2	2	0	0	0	0	1	0	0	0	0	0	0	0	2	don't know	1	0	0	0	0	0	0	0	0	0	0	0	0	0	3	1	3	3	0	1	0	0	0	0	0	0
Dentist	37	Female	1 or more	0	1	0	3	2	0	1	0	0	0	0	0	0	0	0	0	0	0	3	yes	1	0	0	0	0	0	0	0	0	0	0	0	0	0	6	4	7	10	0	0	0	1	0	0	0	0
Dentist	26	Female	None	0	1	1	8	7	0	1	0	0	0	0	0	0	1	1	0	0	0	2	yes	1	0	0	0	0	0	0	0	0	0	0	0	0	0	4	3	6	5	0	1	0	0	0	0	0	0
Dentist	51	Male	1 or more	0	1	0	3	4	0	0	0	0	0	0	0	0	0	1	0	0	0	3	don't know	1	0	0	0	0	0	0	0	0	0	0	0	0	0	4	3	6	5	0	0	0	0	0	0	0	1
Dentist	38	Male	1 or more	0	1	0	1	2	0	1	0	0	0	0	1	0	1	1	0	0	0	2	yes	0	0	0	0	0	0	0	0	0	0	0	0	1	0	6	3	4	8	0	0	0	0	0	0	0	0
Dentist	41	Female	1 or more	0	1	0	2	2	0	1	0	0	0	0	0	0	0	0	0	0	0	3	yes	1	0	0	0	0	0	0	0	0	0	0	0	0	0	7	2	5	8	0	0	0	0	0	0	0	0
Dentist	33	Female	1 or more	0	1	0	2	1	1	1	0	0	0	0	0	0	0	0	0	0	0	4	yes	1	0	0	0	0	0	0	0	0	0	0	0	0	0	7	4	7	9	0	0	0	0	0	0	0	0
Dentist	45	Female	1 or more	0	1	0	1	1	1	1	0	0	0	0	0	0	0	0	0	0	0	4	yes	1	0	0	0	0	0	0	0	0	0	0	0	0	0	5	1	4	8	0	0	0	0	0	0	0	0
Dentist	44	Female	None	0	1	0	2	2	2	1	0	0	0	0	0	0	0	0	0	0	0	2	yes	1	0	0	0	0	0	0	0	0	0	0	0	0	0	7	5	5	8	0	0	0	0	0	0	0	0
Dentist	32	Female	1 or more	1	1	0	3	2	0	1	0	0	0	0	0	0	0	0	0	0	0	3	yes	1	0	0	0	0	0	0	0	0	0	0	0	0	0	5	2	7	1	1	1	0	0	0	0	0	0
Dentist	50	Female	1 or more	0	1	0	55	1	0	1	0	0	0	0	0	0	1	0	0	0	0	3	yes	1	0	0	0	0	0	0	0	0	0	0	0	0	0	4	2	3	8	0	0	1	0	0	0	0	0
Dentist	53	Female	1 or more	0	1	0	3	4	1	0	1	0	0	0	0	0	0	0	0	0	0	4	yes	1	0	0	0	0	0	0	0	0	0	0	0	0	0	6	6	6	8	0	0	0	0	0	0	0	0
Dentist	62	Female	None	0	1	0	5	1	0	1	0	0	0	0	0	0	0	0	0	0	0	3	don't know	0	0	1	0	0	0	0	0	0	0	0	0	0	0	6	6	6	7	0	0	0	0	0	0	0	0
Dentist	27	Female	None	0	1	0	4	3	1	1	0	0	0	0	0	0	0	0	0	0	0	5	yes	1	0	0	0	0	0	0	0	0	0	0	0	0	0	2	0	2	6	0	0	0	0	0	0	0	0
Dentist	34	Female	None	0	1	0	2	2	0	0	0	0	0	0	0	0	0	1	0	0	0	2	yes	0	0	0	0	0	0	0	0	0	0	1	0	0	0	8	6	6	10	0	0	1	0	0	0	0	0
Dentist	60	Male	None	0	1	0	2	2	0	1	0	0	0	0	0	0	0	0	0	0	0	2	yes	1	0	0	0	0	0	0	0	0	0	0	0	0	0	1	1	3	5	0	0	0	1	0	0	0	0
Dentist	56	Male	None	0	1	0	1	2	0	1	0	0	0	0	0	0	0	0	0	0	0	2	yes	1	0	0	0	0	0	0	0	0	0	0	0	0	0	7	7	9	9	0	0	0	0	0	0	0	0
Dentist	56	Male	None	0	1	0	1	2	0	1	0	0	0	0	0	0	0	0	0	0	0	2	yes	1	0	0	0	0	0	0	0	0	0	0	0	0	0	7	7	9	9	0	0	0	0	0	0	0	0
Dentist	43	Male	1 or more	0	1	0	7	4	2	0	0	0	0	0	1	0	1	1	0	0	0	5	no	1	0	0	0	0	0	0	0	0	0	0	0	0	0	0	1	1	3	0	0	0	0	0	0	0	0
Dentist	45	Female	1 or more	0	1	0	2	2	0	1	0	0	1	1	1	0	1	0	0	0	0	6	don't know	0	0	0	0	0	0	0	0	0	0	0	1	0	0	9	8	8	10	0	0	0	0	0	0	0	0
Dentist	41	Male	1 or more	0	1	0	2	2	2	1	0	0	1	0	1	0	1	1	0	0	0	4	yes	1	0	0	0	0	0	0	0	0	0	0	0	0	0	1	0	3	2	0	1	0	0	0	0	0	0
Dentist	44	Male	1 or more	0	1	0	2	1	0	1	0	0	0	0	0	0	0	1	0	0	0	4	don't know	1	0	0	0	0	0	0	0	0	0	0	0	0	0	5	2	8	7	0	0	0	0	0	0	0	0
Dentist	35	Female	1 or more	0	1	0	4	3	3	1	0	0	0	0	0	0	0	0	0	0	0	4	yes	1	0	0	0	0	0	0	0	0	0	0	0	0	0	3	1	4	5	0	0	0	0	1	0	0	0
Dentist	39	Male	1 or more	0	1	0	2	3	2	1	0	0	0	0	1	0	1	0	0	0	0	4	yes	1	0	0	0	0	0	0	0	0	0	0	0	0	0	0	0	0	0	0	0	0	0	0	0	0	0
Dentist	44	Female	1 or more	0	1	0	3	3	0	1	0	0	0	0	0	0	0	0	0	0	0	4	yes	1	0	0	0	0	0	0	0	0	0	0	0	0	0	7	3	7	9	0	0	0	0	0	0	0	0
Dentist	35	Female	1 or more	0	1	0	5	9	0	1	0	0	0	0	0	0	0	0	0	0	0	4	yes	0	1	0	0	0	0	0	0	0	0	0	0	0	0	6	2	5	7	0	0	1	0	0	0	0	0
Dentist	43	Male	1 or more	0	1	0	2	2	0	1	0	0	0	0	0	0	0	0	0	0	0	4	no	1	0	0	0	0	0	0	0	0	0	0	0	0	0	1	1	1	1	0	0	0	0	0	0	0	0
Dentist	34	Female	None	0	1	0	2	2	1	1	0	0	0	0	0	0	0	0	0	0	0	2	yes	1	0	0	0	0	0	0	0	0	0	0	0	0	0	6	3	5	8	0	0	0	0	0	0	0	0
Dentist	50	Female	None	0	1	0	1	0	0	1	0	0	0	0	0	0	0	0	0	0	0	1	yes	1	0	0	0	0	0	0	0	0	0	0	0	0	0	2	2	7	2	0	0	1	0	0	0	0	0
Dentist	34	Male	1 or more	0	1	0	5	2	2	1	0	0	0	0	0	0	0	1	0	0	0	4	yes	0	0	0	0	0	0	0	0	0	0	0	0	0	1	5	6	6	5	0	0	0	0	0	1	0	0
Dentist	53	Male	None	1	1	0	4	2	1	0	0	0	0	0	1	0	0	0	0	0	0	1	yes	0	1	0	0	0	0	0	0	0	0	0	0	0	0	2	2	1	3	0	0	0	0	0	0	0	0
Dentist	56	Female	1 or more	0	1	0	2	3	0	1	0	0	0	0	0	0	0	0	0	0	0	3	yes	0	0	0	0	0	0	0	0	0	0	0	0	1	0	5	8	8	5	1	0	0	0	0	0	0	0
Dentist	27	Male	None	0	1	0	3	3	1	1	0	0	0	0	0	0	1	0	0	0	0	2	yes	1	0	0	0	0	0	0	0	0	0	0	0	0	0	4	4	5	5	0	0	0	0	0	0	0	0
Dentist	34	Female	1 or more	0	1	1	3	10	10	1	0	0	0	0	0	0	0	0	0	0	0	4	don't know	0	0	0	0	0	0	0	0	0	0	0	0	0	0	8	8	8	9	0	1	0	0	0	0	0	0
Dentist	35	Female	1 or more	0	1	0	3	4	2	1	0	0	0	0	0	0	1	1	0	0	0	2	yes	1	0	0	0	0	0	0	0	0	0	0	0	0	0	7	5	7	7	0	0	0	0	0	0	0	0
Dentist		Male	1 or more	0	1	0	35	5	0	1	0	0	0	0	0	0	0	0	0	0	0	3	don't know	1	0	0	0	0	0	0	0	0	0	0	0	0	0	6	5	7	9	0	0	0	0	0	0	0	0
Dentist	49	Male	1 or more	0	1	0	6	4	3	0	0	0	0	1	0	0	0	0	0	0	0	6	yes	1	0	0	0	0	0	0	0	0	0	0	0	0	0	6	4	7	7	0	0	0	0	0	0	0	0
Dentist	28	Female	None	0	0	1	6	4	2	1	0	0	0	0	0	0	0	0	0	0	0	4	don't know	1	0	0	0	0	0	0	0	0	0	0	0	0	0	6	1	8	9	0	0	1	0	0	0	0	0
Dentist	32	Female	1 or more	0	1	0	2	1	0	1	0	0	0	0	0	0	0	0	0	0	0	4	yes	1	0	0	0	0	0	0	0	0	0	0	0	0	0	6	4	6	8	0	0	1	0	0	0	0	0
Dentist	39	Male	None	1	1	0	2	2	1	0	0	0	0	0	0	0	0	1	0	0	0	1	yes	1	0	0	0	0	0	0	0	0	0	0	0	0	0	0	0	5	7	1	1	0	0	0	0	0	0
Dentist		Female	1 or more	0	1	0	4	0	0	1	0	0	0	0	0	0	0	0	0	0	0	3	yes	1	0	0	0	0	0	0	0	0	0	0	0	0	0	9	1	4	10	0	0	1	0	0	0	0	0
Dentist	64	Male	None	0	1	0	4	1	0	1	0	0	0	0	0	0	0	0	0	0	0	2	don't know	0	0	1	0	0	0	0	0	0	0	0	0	0	0	7	7	8	6	0	0	0	0	0	0	0	0
Dentist	32	Female	1 or more	0	1	0	2	2	0	1	0	0	0	0	0	0	0	0	0	0	0	3	yes	1	0	0	0	0	0	0	0	0	0	0	0	0	0	3	2	8	6	0	0	0	0	0	0	0	0
Dentist	54	Female	1 or more	0	1	0	2	1	0	1	1	0	0	0	0	0	0	0	1	0	0	2	don't know	0	1	0	0	0	0	0	0	0	0	0	0	0	0	5	5	7	8	0	0	0	0	0	0	0	0
Dentist	44	Female	1 or more	0	1	0	3	2	0	1	0	0	0	0	0	0	0	0	0	0	0	6	yes	1	0	0	0	0	0	0	0	0	0	0	0	0	0	4	4	7	8	0	0	1	0	0	0	0	0
Dentist	44	Male	1 or more	0	1	0	2	4	2	0	1	0	0	0	0	0	0	0	0	0	0	4	yes	1	1	0	0	0	0	0	0	0	0	0	0	0	0	2	2	4	3	0	0	0	0	0	0	0	0
Dentist	38	Male	1 or more	0	1	0	3	4	0	1	0	1	1	1	1	0	1	1	0	0	0	3	yes	1	0	0	0	0	0	0	0	0	0	0	0	0	0	4	9	10	8	0	0	1	0	0	0	1	0
Dentist	58	Female	None	0	1	0	2	2	0	1	0	0	0	0	0	0	0	0	0	0	0	2	yes	1	0	0	0	0	0	0	0	0	0	0	0	0	0	4	1	5	8	0	0	0	0	0	0	0	0
Dentist	50	Female	1 or more	0	1	0	1	1	1	1	0	0	1	1	1	0	0	0	0	0	0	4	don't know	1	0	0	0	0	0	0	0	0	0	0	0	0	0	8	4	8	10	0	0	0	0	0	0	0	0
Dentist	50	Male	1 or more	0	1	0	2	4	0	1	0	0	1	1	1	1	1	1	0	0	0	4	don't know	1	0	0	0	0	0	0	0	0	0	0	0	0	0	3	2	4	4	0	0	0	0	0	0	0	0
Dentist	47	Female	1 or more	0	1	0	2	4	0	1	0	0	0	0	0	0	0	0	0	0	0	5	yes	1	0	0	0	0	0	0	0	0	0	0	0	0	0	5	4	5	8	0	0	0	0	0	0	0	0
Dentist	45	Male	1 or more	0	1	0	2	2	0	1	0	0	0	0	0	0	0	0	0	0	0	5	yes	0	0	1	0	0	0	0	0	0	0	0	0	0	0	4	4	6	6	0	0	0	0	0	0	0	0
Dentist	42	Female	1 or more	0	0	1	1	0	1	1	0	0	0	0	0	0	0	0	0	0	0	5	yes	0	1	0	0	0	0	0	0	0	0	0	0	0	0	4	4	4	5	0	0	0	0	0	0	0	0
Dentist	36	Female	1 or more	0	1	0	7	4	2	0	0	0	0	0	0	0	1	0	0	0	0	4	yes	0	0	0	0	0	0	0	0	0	0	0	0	1	0	5	7	7	7	0	0	0	0	0	0	0	0
Dentist	30	Female	None	0	1	0	7	4	2	0	0	1	0	0	0	0	0	0	0	0	0	1	yes	0	0	0	1	0	0	0	0	0	0	0	0	0	0	2	1	2	3	0	1	0	0	0	0	0	0
Dentist	66	Male	None	0	1	0	3	3	0	1	0	0	0	0	1	1	1	0	0	0	0	2	yes	1	0	0	0	0	0	0	0	0	0	0	0	0	0	8	0	8	4	0	0	0	1	0	0	0	0
Dentist	57	Female	None	0	1	0	1	1	0	1	0	0	0	0	0	0	0	0	0	0	0	2	yes	0	1	0	0	0	0	0	0	0	0	0	0	0	0	9	7	7	8	0	0	0	0	0	0	0	0
Dentist	56	Female	None	0	1	0	2	3	0	1	0	0	0	0	0	0	0	0	0	0	0	2	yes	1	0	0	0	0	0	0	0	0	0	0	0	0	0	5	1	3	8	0	0	0	0	0	0	0	0
Dentist	54	Female	1 or more	1	0	1	9	9	3	0	0	0	0	0	0	1	1	0	0	0	0	4	yes	0	1	0	0	0	0	0	0	0	0	0	0	0	0	3	3	10	5	0	0	1	0	0	0	0	0
Dentist	50	Female	1 or more	0	1	0	1	0	0	1	1	0	0	0	1	0	1	0	0	0	0	4	yes	1	0	0	0	0	0	0	0	0	0	0	0	0	0	5	3	6	8	0	0	0	0	0	0	0	0
Dentist	39	Female	1 or more	0	1	0	1	1	0	1	0	0	0	0	0	0	0	0	0	0	0	4	don't know	1	0	0	0	0	0	0	0	0	0	0	0	0	0	6	6	8	8	0	0	0	0	0	0	0	0
Dentist	55	Male	1 or more	0	1	0	1	1	0	1	0	0	0	0	0	0	0	0	0	0	0	4	yes	1	0	0	0	0	0	0	0	0	0	0	0	0	0	2	2	2	6	0	0	0	0	0	0	0	1
Dentist	31	Male	None	0	1	0	2	2	0	1	0	0	0	0	0	0	0	0	0	0	0	2	yes	1	0	0	0	0	0	0	0	0	0	0	0	0	0	5	5	7	7	0	0	0	0	0	0	0	0
Dentist	47	Male	1 or more	0	1	0	3	2	0	1	0	0	0	0	0	0	0	0	0	0	0	6	yes	1	0	0	0	0	0	0	0	0	0	0	0	0	0	7	5	5	9	0	0	1	0	0	0	0	0
Dentist	34	Female	None	1	0	0	30	10	5	0	0	1	0	0	0	0	0	0	0	0	0	10	yes	1	0	0	0	0	0	0	0	0	0	0	0	0	0	8	8	8	0	0	0	0	0	0	0	0	0
Dentist	32	Female	None	0	1	0	3	3	1	0	0	0	0	0	0	0	1	1	0	0	0	1	yes	1	0	0	0	0	0	0	0	0	0	0	0	0	0	9	9	9	10	0	0	0	0	0	0	0	0
Dentist	61	Female	None	0	1	0	3	3	1	1	0	0	0	0	0	0	0	0	0	0	0	1	don't know	1	0	0	0	0	0	0	0	0	0	0	0	0	0	5	2	1	7	0	0	0	0	0	0	0	0
Dentist	59	Male	None	0	1	0	1	2	0	1	0	0	0	0	0	0	0	0	0	0	0	1	yes	0	0	0	0	0	1	0	0	0	0	0	0	0	0	2	2	5	9	0	0	0	0	0	0	0	0
Dentist	37	Male	1 or more	0	1	0	3	2	0	1	0	0	0	0	0	0	1	1	0	0	0	4	yes	1	0	0	0	0	0	0	0	0	0	0	0	0	0	6	6	8	8	0	0	0	0	0	0	0	1
Dentist	32	Male	None	0	1	0	2	1	1	1	0	0	0	0	0	0	0	0	0	0	0	2	yes	1	0	0	0	0	0	0	0	0	0	0	0	0	0	4	3	4	6	0	0	0	0	0	0	0	0
Dentist		Female	1 or more	0	1	0	5	5	2	1	0	1	1	1	1	0	1	1	1	0	0	4	yes	1	0	0	0	0	0	0	0	0	0	0	0	0	0	7	1	4	10	0	0	1	0	0	0	0	0
Dentist	62	Female	1 or more	0	1	0	1	0	0	1	0	0	0	0	0	0	0	0	0	0	0	3	yes	0	0	1	0	0	0	0	0	0	0	0	0	0	0	7	7	7	5	0	0	1	0	0	0	0	0
Dentist	33	Male	1 or more	0	1	0	12	10	2	1	1	0	1	1	1	0	1	1	0	0	0	4	yes	1	0	0	0	0	0	0	0	0	0	0	0	0	0	5	3	5	7	0	0	0	0	0	0	0	0
Dentist	36	Male	1 or more	0	1	0	2	3	0	1	0	0	0	0	0	0	0	0	0	0	0	3	yes	1	0	0	0	0	0	0	0	0	0	0	0	0	0	2	3	4	5	0	0	0	0	0	0	0	0
Dentist	50	Male	None	0	1	0	2	4	0	1	0	0	0	0	0	0	0	0	0	0	0	2	yes	1	0	0	0	0	0	0	0	0	0	0	0	0	0	7	7	10	8	0	0	0	0	0	0	0	0
Dentist	34	Female	1 or more	1	1	0	4	2	0	1	0	0	0	0	0	0	0	0	1	0	0	3	yes	0	0	0	0	0	0	0	0	0	0	0	0	0	1	3	3	7	7	0	0	0	0	0	0	0	0
Dentist	57	Male	None	0	1	0	2	2	0	1	0	0	0	0	0	0	0	0	0	0	0	1	don't know	0	1	0	0	0	0	1	0	0	0	0	0	0	0	5	5	7	7	0	0	1	0	0	0	0	0
Dentist	29	Male	None	0	1	0	5	4	1	0	0	1	0	0	0	0	0	0	0	0	0	2	yes	1	0	0	1	0	0	0	0	0	0	0	0	0	0	6	4	8	8	0	1	0	0	0	0	0	1
Dentist	60	Female	None	1	0	0	6	4	1	1	0	0	0	0	0	0	0	0	0	0	0	2	don't know	1	0	0	0	0	0	0	0	0	0	0	0	0	0	6	6	7	0	0	0	0	0	1	0	0	0
Dentist	62	Female	None	0	0	1	50	30	25	1	0	0	0	0	0	0	0	0	0	0	0	2	don't know	1	0	0	0	0	0	0	0	0	0	0	0	0	0	10	10	10	8	0	1	0	0	0	0	0	0
Dentist	49	Female	None	0	1	0	1	1	1	1	0	0	0	0	0	0	0	0	0	0	0	2	yes	0	0	0	0	0	0	0	0	0	0	0	0	0	0	5	5	5	5	0	0	0	0	0	0	0	0
Dentist	35	Female	1 or more	1	1	0	2	1	0	1	0	0	0	0	0	0	0	0	0	0	0	4	yes	1	0	0	0	0	0	0	0	0	0	0	0	0	0	4	2	2	6	0	0	0	0	0	0	1	0
Dentist	38	Male	None	0	1	0	6	2	0	1	0	0	0	0	0	0	0	0	0	0	0	2	yes	0	1	0	0	0	0	0	0	0	0	0	0	0	0	7	3	3	8	0	0	0	0	0	0	0	0
Dentist	39	Female	1 or more	0	1	0	3	1	0	1	0	0	0	0	0	0	0	0	0	0	0	4	yes	0	0	0	0	0	0	0	0	0	0	0	0	1	0	8	10	7	10	0	0	0	0	0	0	0	0
Dentist	63	Male	None	0	1	0	2	1	0	1	0	0	0	0	0	0	0	0	0	0	0	2	yes	0	0	0	0	0	1	0	0	0	0	0	0	0	0	3	3	4	2	0	0	0	0	0	0	0	0
Dentist	28	Female	None	0	1	0	4	2	0	1	0	0	0	0	0	0	0	0	0	0	0	2	yes	1	0	0	0	0	0	0	0	0	0	0	0	0	0	6	6	8	9	0	0	0	0	0	0	0	0
Dentist	44	Male	1 or more	0	1	0	2	2	1	1	0	0	0	0	0	0	0	0	0	0	0	4	yes	1	0	0	0	0	0	0	0	0	0	0	0	0	0	5	5	5	9	0	0	0	0	0	0	0	0
Dentist	38	Male	None	0	1	0	8	8	3	0	0	0	0	0	0	0	0	1	0	0	0	2	yes	1	0	0	0	0	0	0	0	0	0	0	0	0	0	6	6	6	8	0	0	0	0	0	0	0	0
Dentist	52	Female	1 or more	0	1	0	1	6	1	1	0	0	0	0	0	0	0	0	0	0	0	3	yes	1	0	0	0	0	0	0	0	0	0	0	0	0	0	3	2	3	4	0	0	0	0	0	0	0	0
Dentist	26	Female	None	0	1	0	2	2	0	1	0	1	1	1	1	0	1	1	0	0	0	1	yes	1	0	0	0	0	0	0	0	0	0	0	0	0	0	6	8	8	5	0	0	0	0	0	0	0	0
Dentist		Female	1 or more	0	1	0	6	3	1	1	0	0	0	0	0	0	0	0	0	0	0	2	yes	0	0	0	0	0	0	0	0	0	0	0	0	0	0	2	3	3	7	0	0	1	0	0	0	0	0
Dentist	57	Female	None	0	1	0	1	1	1	1	0	0	0	0	0	0	0	0	0	0	0	2	don't know	0	1	0	0	0	0	0	0	0	0	0	0	0	0	5	6	6	5	0	0	0	0	0	0	0	0
Dentist	66	Male	None	0	1	0	1	1	0	1	0	0	0	0	0	0	1	1	0	0	0	1	yes	1	0	0	0	0	0	0	0	0	0	0	0	0	0	6	6	4	8	0	0	0	0	0	0	0	0
Dentist	63	Female	None	0	1	0	2	1	0	1	0	0	0	0	0	0	0	0	0	0	0	2	don't know	0	0	1	0	0	0	0	0	0	0	0	0	0	0	4	8	5	10	0	0	0	1	0	0	0	0
Dentist	53	Male	1 or more	0	1	0	3	3	0	1	0	0	0	0	0	0	0	0	0	0	0	5	yes	1	0	0	0	0	0	0	0	0	0	0	0	0	0	5	4	8	6	0	0	1	0	0	0	0	0
Dentist	26	Female	None	0	1	0	6	5	1	1	0	0	0	0	0	0	0	0	0	0	0	2	yes	1	0	0	0	0	0	0	0	0	0	0	0	0	0	5	2	8	7	0	0	0	0	0	0	0	0
Dentist	50	Female	1 or more	0	1	0	1	0	1	1	0	0	0	0	0	0	0	0	0	0	0	3	no	1	1	0	0	0	0	0	0	0	0	0	0	0	0	8	5	10	10	0	0	0	0	0	0	0	0
Dentist	32	Female	None	0	0	1	9	8	2	0	0	1	0	0	0	0	0	0	0	0	0	1	yes	1	0	0	0	0	0	0	0	0	0	0	0	0	0	4	3	10	4	1	1	0	0	0	0	0	0
Dentist	35	Female	1 or more	0	1	0	4	5	1	1	0	0	0	0	0	0	0	0	0	0	0	3	yes	1	0	0	0	0	0	0	0	0	0	0	0	0	0	6	5	7	6	0	0	0	0	0	0	0	0
Dentist	25	Female	None	0	1	0	3	2	1	1	0	0	0	0	0	0	0	0	0	0	0	2	yes	1	0	0	0	0	0	0	0	0	0	0	0	0	0	4	3	8	3	0	0	0	0	0	0	0	0
Dentist	47	Female	1 or more	0	1	0	1	0	0	1	0	0	0	0	0	0	0	0	0	0	0	2	yes	1	0	0	0	0	0	0	0	0	0	0	0	0	0	5	5	5	9	0	0	0	0	0	0	0	0
Dentist	37	Female	None	1	0	1	4	14	10	1	0	0	0	0	0	0	0	0	0	0	0	1	yes	0	0	0	0	0	0	0	0	0	0	0	0	0	1	5	8	10	7	0	0	0	0	0	0	0	0
Dentist	35	Female	1 or more	0	0	1	8	7	4	0	0	1	0	0	0	0	0	0	0	0	0	4	yes	0	1	0	0	0	0	0	0	0	0	0	0	0	0	4	2	3	7	0	0	1	0	1	0	1	0
Dentist	39	Male	1 or more	0	1	0	3	3	0	1	0	1	1	1	1	0	0	1	0	0	0	5	yes	0	0	0	0	0	0	0	0	0	0	0	0	0	1	5	8	8	9	0	0	0	0	0	0	0	0
Dentist	39	Female	1 or more	0	1	0	2	1	0	1	0	0	0	0	0	0	0	0	0	0	0	5	yes	1	0	0	0	0	0	0	0	0	0	0	0	0	0	4	3	6	6	0	0	0	0	0	0	0	0
Dentist	55	Female	1 or more	0	1	0	1	0	0	1	0	0	0	0	0	0	0	0	0	0	0	2	yes	1	0	0	0	0	0	0	0	0	0	0	0	0	0	7	7	7	9	0	0	1	0	0	0	0	0
Dentist		Female	1 or more	0	1	0	4	2	1	1	0	1	0	0	0	0	0	0	0	0	0	4	no	1	0	0	0	0	0	0	0	0	0	0	0	0	0	6	3	6	9	0	0	0	0	0	0	0	0
Dentist	31	Female	None	0	1	0	3	2	0	1	0	0	0	0	0	0	0	0	0	0	0	1	yes	1	0	0	0	0	0	0	0	0	0	0	0	0	0	6	3	6	9	0	0	0	1	0	0	0	0
Dentist	59	Female	None	0	1	0	1	0	0	1	0	0	0	0	0	0	0	0	0	0	0	2	don't know	1	0	0	0	0	0	0	0	0	0	0	0	0	0	3	2	3	3	0	0	0	0	0	0	0	0
Dentist	34	Female	None	0	1	0	3	3	0	1	0	0	0	0	0	0	0	0	0	0	0	1	yes	1	0	0	0	0	0	0	0	0	0	0	0	0	0	5	2	6	7	0	0	0	0	1	0	0	0
Dentist	37	Male	None	0	1	0	4	3	0	1	0	0	0	0	0	0	0	0	0	0	0	1	yes	1	0	0	0	0	0	0	0	0	0	0	0	0	0	4	6	0	8	0	0	0	0	0	0	0	0
Dentist		Female	1 or more	0	1	0	2	2	0	0	0	1	0	0	0	0	0	0	0	0	0	5	yes	1	0	0	0	0	0	0	0	0	0	0	0	0	0	8	7	9	10	0	1	0	0	0	0	0	0
Dentist	35	Female	1 or more	0	1	0	4	3	0	1	0	0	0	0	0	0	0	0	0	0	0	4	yes	1	0	0	0	0	0	0	0	0	0	0	0	0	0	7	5	6	9	0	0	0	0	0	0	0	0
Dentist	31	Female	None	0	1	0	2	3	3	1	0	0	0	0	0	0	0	0	0	0	0	1	don't know	1	0	0	0	0	0	0	0	0	0	0	0	0	0	3	2	0	4	0	0	0	0	0	0	0	0
Dentist	33	Female	1 or more	0	1	0	2	0	2	1	0	0	0	0	0	0	0	0	0	0	0	3	yes	1	1	0	0	0	0	0	0	0	0	0	0	0	0	7	4	5	7	0	0	0	0	0	0	0	0
Dentist	32	Female	1 or more	0	1	0	3	3	0	1	0	0	0	0	0	0	0	0	0	0	0	4	yes	1	0	0	0	0	0	0	0	0	0	0	0	0	0	5	4	7	8	0	0	0	0	0	0	0	0
Dentist	32	Female	None	0	1	0	6	4	3	1	0	0	0	0	0	0	0	0	0	0	0	2	yes	1	0	0	0	0	0	0	0	0	0	0	0	0	0	3	1	5	6	0	0	1	0	0	0	0	0
Dentist	33	Female	None	0	1	0	4	3	1	1	0	0	0	0	0	0	0	0	0	0	0	2	yes	1	0	0	0	0	0	0	0	0	0	0	0	0	0	6	7	9	8	0	0	0	0	0	0	0	0
Dentist	35	Male	1 or more	0	1	0	1	1	0	1	0	0	0	0	0	0	0	0	0	0	0	4	yes	1	0	0	0	0	0	0	0	0	0	0	0	0	0	4	2	2	8	0	0	0	0	0	0	0	0
Dentist	63	Male	None	0	1	0	5	5	0	1	0	0	0	0	1	0	1	1	0	0	0	2	yes	1	0	0	0	0	0	0	0	0	0	0	0	0	0	5	5	5	6	0	0	0	0	0	0	0	0
Dentist		Female	1 or more	0	1	0	1	0	0	1	0	1	0	0	1	0	1	1	0	0	0	3	don't know	1	0	0	0	0	0	0	0	0	0	0	0	0	0	0	4	3	4	0	0	0	0	0	0	0	0
Dentist	42	Female	1 or more	0	1	0	2	1	0	0	0	0	1	0	1	0	0	0	0	0	0	4	yes	0	0	0	0	0	0	1	0	0	0	0	0	0	0	3	3	4	6	0	1	0	0	0	0	0	0
Dentist	45	Female	1 or more	0	1	0	3	3	1	1	0	0	0	0	0	0	1	1	0	0	0	7	yes	0	0	1	0	0	0	0	0	0	0	0	0	0	0	9	6	8	9	0	0	1	0	0	0	0	0
Dentist	29	Male	None	0	1	0	3	2	1	1	0	0	0	0	0	0	0	0	0	0	0	2	yes	0	1	0	0	1	0	0	0	0	0	0	0	0	0	5	3	4	6	0	0	0	0	1	0	0	0
Dentist	29	Male	None	0	1	0	3	2	1	1	0	0	0	0	0	0	0	0	0	0	0	2	yes	0	1	0	0	1	0	0	0	0	0	0	0	0	0	5	3	4	6	0	0	0	0	1	0	0	0
Dentist	39	Female	1 or more	0	1	0	1	1	1	1	1	0	1	1	1	0	0	0	1	0	0	3	yes	1	0	0	0	0	0	0	0	0	0	0	0	0	0	7	5	10	7	0	0	0	0	0	0	0	0
Dentist	28	Female	None	0	1	0	2	1	0	1	0	0	0	0	1	0	1	1	0	0	0	2	yes	1	0	0	0	0	0	0	0	0	0	0	0	0	0	8	7	10	10	0	1	0	0	0	0	0	0
Dentist	36	Female	None	0	1	0	2	3	1	1	0	0	0	0	0	0	1	1	0	0	0	2	yes	0	0	0	0	0	1	1	1	0	0	0	0	0	0	4	2	10	7	0	0	0	0	0	0	0	0
Dentist	48	Male	1 or more	1	1	0	6	4	2	1	0	0	0	0	0	0	0	0	0	0	0	5	yes	0	0	0	0	0	0	1	0	0	0	0	0	0	0	5	3	5	7	0	0	0	1	0	0	0	0
Dentist	56	Female	1 or more	0	1	0	1	0	0	1	0	0	0	0	0	0	0	0	0	0	0	2	yes	0	0	0	0	0	0	0	0	0	0	0	0	0	1	7	3	7	10	0	0	1	0	0	0	0	0
Dentist		Male	None	0	1	0	5	9	2	0	0	0	0	0	0	0	1	1	0	0	0	3	yes	1	0	0	0	0	0	0	0	0	0	0	0	0	0	2	2	7	6	0	0	0	0	0	0	1	0
Dentist		Female	1 or more	0	1	0	4	2	0	1	0	0	0	0	0	0	0	0	0	0	0	4	yes	1	0	0	0	0	0	0	0	0	0	0	0	0	0	5	4	6	6	0	0	0	0	0	0	0	0
Dentist	74	Male	1 or more	0	1	0	1	1	0	1	0	0	0	0	0	0	0	0	0	0	0	3	yes	0	0	0	0	0	0	1	0	0	0	0	0	0	0	3	5	4	8	0	0	0	1	0	0	0	0
Dentist	43	Female	1 or more	0	1	0	3	2	0	1	0	0	0	0	0	0	0	0	0	0	0	4	yes	0	0	0	1	0	0	0	0	0	0	0	0	0	0	8	6	6	9	0	0	0	0	0	0	0	0
Dentist	38	Female	1 or more	0	0	1	30	6	10	1	0	0	0	0	0	0	0	1	0	0	0	5	don't know	1	0	0	0	0	0	0	0	0	0	0	0	0	0	2	1	2	3	0	0	0	0	0	0	0	0
Dentist	30	Female	None	0	1	0	3	5	0	1	0	0	0	0	0	0	0	1	0	0	0	1	yes	1	0	0	0	0	0	0	0	0	0	0	0	0	0	5	4	8	6	0	0	0	0	0	0	0	0
Dentist	35	Female	1 or more	0	1	0	2	1	0	1	0	0	0	0	0	0	0	0	0	0	0	4	don't know	1	0	0	0	0	0	0	0	0	0	0	0	0	0	3	2	6	7	0	0	0	0	0	0	1	0
Dentist	34	Female	1 or more	0	1	0	2	2	0	1	0	0	0	0	0	0	0	0	0	0	0	4	yes	1	0	0	0	0	0	0	0	0	0	0	0	0	0	7	3	5	8	0	0	0	0	0	0	0	0
Dentist		Male	1 or more	1	1	0	4	5	0	1	0	0	0	0	1	0	0	1	0	0	0	4	yes	1	0	0	0	0	0	0	0	0	0	0	0	0	0	2	0	0	7	0	0	0	0	1	0	0	0
Dentist	50	Male	1 or more	0	1	0	2	1	1	1	1	0	1	1	1	0	1	0	0	0	0	4	don't know	1	0	0	0	0	0	0	0	0	0	0	0	0	0	8	2	5	9	0	0	0	0	1	0	0	0
Dentist	26	Female	None	0	1	0	3	1	0	1	0	0	0	0	0	0	0	0	0	0	0	1	yes	1	0	0	0	0	0	0	0	0	0	0	0	0	0	4	6	7	8	0	0	0	0	0	0	0	0
Dentist	41	Male	1 or more	0	1	0	2	1	1	1	0	0	0	0	0	0	0	0	0	0	0	4	no	1	0	0	0	0	0	0	0	0	0	0	0	0	0	7	6	8	10	0	0	0	0	0	0	1	0
Dentist	32	Female	1 or more	0	1	0	2	10	1	1	0	0	0	0	0	0	0	0	0	0	0	5	don't know	1	0	0	0	0	0	0	0	0	0	0	0	0	0	3	7	9	8	0	0	0	0	0	0	0	1
Dentist	33	Female	1 or more	0	1	0	3	2	0	1	0	1	1	1	1	0	1	0	0	0	0	5	no	0	0	0	0	0	0	0	1	0	0	0	0	0	0	6	6	6	8	0	0	0	0	0	0	0	0
Dentist	53	Female	None	0	1	0	2	2	0	1	0	0	0	0	0	0	0	0	0	0	0	3	yes	1	0	0	0	0	0	0	0	0	0	0	0	0	0	7	4	6	8	0	0	1	0	0	0	0	0
Dentist	32	Male	None	0	1	0	1	12	1	1	0	0	0	0	0	0	0	0	0	0	0	2	yes	1	0	0	0	0	0	0	0	0	0	0	0	0	0	7	0	0	10	0	0	0	0	0	0	0	0
Dentist	38	Female	1 or more	0	1	0	5	4	2	0	0	1	0	0	0	0	0	0	0	0	0	3	yes	1	0	0	0	0	0	0	0	0	0	0	0	0	0	6	3	7	8	0	0	0	0	0	0	0	0
Dentist	30	Male	None	1	1	0	4	4	1	1	0	0	1	1	0	0	0	0	0	0	0	2	yes	1	0	0	0	0	0	0	0	0	0	0	0	0	0	7	7	9	9	0	0	0	0	0	0	0	0
Dentist	35	Male	1 or more	0	1	0	1	0	1	1	0	0	0	0	1	0	1	1	0	0	0	5	don't know	0	0	0	0	0	0	0	0	0	0	0	1	0	0	7	7	8	9	0	0	0	0	0	0	0	0
Dentist	63	Male	None	0	0	1	3	3	1	0	0	0	0	0	0	1	1	1	0	0	0	3	don't know	0	0	0	0	0	0	0	0	0	0	0	0	0	0	6	6	9	9	0	0	0	1	0	0	0	0
Dentist	43	Female	1 or more	1	1	0	2	2	0	1	0	0	0	0	0	0	0	0	0	0	0	3	yes	0	0	0	0	0	0	0	0	0	0	0	0	0	1	5	2	6	8	0	1	0	0	1	0	0	0
Dentist	49	Female	1 or more	0	1	0	2	2	0	1	0	0	0	0	0	0	0	0	0	0	0	3	don't know	0	1	0	0	0	0	0	0	0	0	0	0	0	0	8	9	10	10	0	0	0	1	0	0	0	0
Dentist	36	Female	1 or more	0	1	0	2	13	2	1	0	0	0	0	0	0	0	0	0	0	0	4	don't know	1	0	0	0	0	0	0	0	0	0	0	0	0	0	7	7	7	9	0	0	0	0	0	0	0	0
Dentist	28	Female	None	0	1	0	2	1	1	1	0	0	0	0	0	0	0	0	0	0	0	2	yes	1	0	0	0	0	0	0	0	0	0	0	0	0	0	7	6	10	10	0	0	0	0	0	0	0	0
Dentist	36	Male	1 or more	0	1	0	3	3	0	1	1	0	0	0	0	0	0	0	0	0	0	4	no	1	0	0	0	0	0	0	0	0	0	0	0	0	0	3	3	7	5	0	0	0	0	0	0	0	0
Dentist	29	Female	None	1	0	0	3	7	2	1	0	0	0	0	0	0	0	0	0	0	0	1	yes	1	0	0	0	0	0	0	0	0	0	0	0	0	0	4	3	6	1	0	0	0	0	0	0	0	0
Dentist	34	Male	1 or more	0	0	1	2	2	1	1	0	0	0	0	0	0	0	0	0	0	0	4	yes	1	0	0	0	0	0	0	0	0	0	0	0	0	0	1	1	8	8	0	0	0	0	0	0	0	0
Dentist	32	Female	1 or more	0	1	0	2	1	0	1	0	1	0	0	0	0	0	0	0	0	0	3	yes	1	0	0	0	0	0	0	0	0	0	0	0	0	0	7	1	6	6	0	1	1	0	0	0	0	0
Dentist	45	Male	1 or more	0	1	0	1	1	0	1	0	0	0	0	0	0	0	0	0	0	0	4	don't know	1	0	0	0	0	0	0	0	0	0	0	0	0	0	4	7	8	8	0	0	0	0	0	0	0	0
Dentist	46	Female	1 or more	0	1	0	3	2	0	1	0	0	0	0	0	0	0	0	0	0	0	3	don't know	1	0	0	0	0	0	0	0	0	0	0	0	0	0	3	4	6	6	0	0	0	0	0	0	0	0
Dentist	43	Female	1 or more	0	1	0	4	4	0	1	0	0	0	0	0	0	0	0	0	0	0	5	yes	1	0	0	0	0	0	0	0	0	0	0	0	0	0	9	5	9	10	0	0	0	0	0	0	0	0
Dentist	36	Female	1 or more	0	0	1	6	3	2	1	0	0	0	0	0	0	0	0	0	0	0	4	yes	1	0	0	0	0	0	0	0	0	0	0	0	0	0	4	0	4	5	1	1	0	0	0	0	0	0
Dentist	32	Female	1 or more	0	1	0	3	3	0	1	0	1	0	0	0	0	0	0	0	0	0	3	yes	1	0	0	0	0	0	0	0	0	0	0	0	0	0	6	6	8	7	0	0	0	0	0	0	0	0
Dentist	32	Male	1 or more	0	0	1	4	4	1	1	0	0	0	0	0	0	0	0	0	0	0	2	yes	1	0	0	0	0	0	0	0	0	0	0	0	0	0	2	1	4	6	0	0	0	0	0	0	0	0
Dentist	55	Female	1 or more	0	0	1	3	3	1	1	0	0	0	0	0	0	0	0	0	0	0	3	yes	1	0	0	0	0	0	0	0	0	0	0	0	0	0	9	8	10	9	0	0	0	0	0	0	0	0
Dentist		Female	None	0	1	0	1	1	0	1	0	0	0	1	1	0	1	0	0	0	0	1	don't know	0	1	0	0	0	0	0	0	0	0	0	0	0	0	3	1	0	6	0	0	0	0	0	0	0	0
Dentist	39	Female	1 or more	0	1	0	4	4	1	1	0	0	0	0	0	0	0	0	0	0	0	4	yes	1	0	0	0	0	0	0	0	0	0	0	0	0	0	8	6	5	9	0	0	0	0	0	0	1	0
Dentist	38	Female	None	1	1	0	9	4	1	1	0	0	1	0	1	0	0	0	0	0	0	1	yes	1	0	0	0	0	0	0	0	0	0	0	0	0	0	6	8	9	9	1	1	0	0	0	0	0	0
Dentist	62	Male	1 or more	0	1	0	1	3	1	1	0	0	0	0	0	0	0	0	0	0	0	3	don't know	0	0	0	0	0	0	0	0	0	0	0	0	0	1	3	3	7	10	0	0	0	0	0	0	0	0
Dentist	46	Male	1 or more	0	1	0	4	3	1	1	0	0	0	0	1	0	0	0	0	0	0	4	don't know	0	1	0	0	0	0	0	0	0	0	0	0	0	0	7	7	7	7	0	0	0	0	0	0	0	0
Dentist	34	Female	1 or more	0	1	0	3	4	0	1	0	0	0	0	0	0	0	0	0	0	0	4	yes	1	0	0	0	0	0	0	0	0	0	0	0	0	0	8	7	10	7	0	0	0	0	0	0	0	0
Dentist	54	Male	None	0	1	0	2	2	0	1	1	0	0	0	1	0	1	1	0	0	0	2	yes	1	0	0	0	0	0	0	0	0	0	0	0	0	0	2	1	7	3	0	0	0	1	0	0	0	0
Dentist	42	Male	1 or more	0	1	0	1	0	0	1	0	0	0	0	0	0	0	0	0	0	0	4	yes	0	0	0	0	0	0	1	0	0	0	0	0	0	0	8	8	8	8	0	0	0	0	0	0	0	0
Dentist	32	Female	None	1	1	0	7	6	0	0	1	1	0	0	0	0	0	0	0	0	0	2	yes	0	0	0	0	0	0	0	0	0	0	0	0	0	0	7	2	7	9	0	1	0	0	0	0	0	0
Dentist	40	Male	1 or more	1	1	0	4	10	1	1	0	0	0	0	0	0	0	0	0	0	0	3	don't know	0	0	0	0	0	0	1	0	0	0	0	0	0	0	4	2	8	7	0	0	0	0	0	0	0	0
Dentist	27	Female	None	0	1	0	3	2	1	0	0	1	0	0	0	0	0	0	0	0	0	2	yes	1	0	0	0	0	0	0	0	0	0	0	0	0	0	7	5	7	9	0	0	0	0	0	0	0	0
Dentist	61	Male	None	0	1	0	3	3	0	1	0	0	0	0	0	0	0	0	0	0	0	1	yes	0	0	0	0	0	0	1	0	0	0	0	1	0	0	7	7	7	7	0	0	0	0	0	0	0	0
Dentist	30	Female	None	0	1	0	5	6	1	1	0	0	0	0	0	0	1	0	0	0	0	1	yes	1	0	0	0	0	0	0	0	0	0	0	0	0	0	8	9	8	8	0	1	0	0	0	0	0	0
Dentist	39	Female	1 or more	0	1	0	4	3	1	1	1	0	0	0	0	0	0	0	0	0	0	6	yes	1	0	0	0	0	0	0	0	0	0	0	0	0	0	5	3	7	8	0	0	1	0	0	0	0	0
Dentist	58	Female	1 or more	0	1	0	1	0	0	1	0	0	0	0	0	0	0	0	0	0	0	3	yes	1	0	0	0	0	0	0	0	0	0	0	0	0	0	8	8	9	8	0	0	1	0	0	0	0	0
Dentist	27	Female	None	1	1	0	4	3	0	1	0	0	0	0	0	0	0	0	0	0	0	2	yes	1	0	0	0	0	0	0	0	0	0	0	0	0	0	5	2	7	7	0	0	1	0	1	0	0	0
Dentist	27	Male	None	1	0	0	24	3	3	1	0	0	0	0	0	0	0	0	0	0	0	2	yes	1	0	0	0	0	0	0	0	0	0	0	0	0	0	6	5	7	8	1	1	0	0	1	0	0	0
Dentist	33	Male	None	0	0	1	9	9	3	1	0	0	0	0	1	0	1	0	0	0	0	2	yes	0	0	0	0	0	0	0	1	0	0	0	0	0	0	8	8	8	6	0	1	0	1	0	0	0	0
Dentist	34	Male	1 or more	1	1	0	5	4	1	0	0	0	0	0	0	0	1	1	0	0	0	3	yes	1	0	0	0	0	0	0	0	0	0	0	0	0	0	2	1	4	4	0	0	0	0	0	0	0	0
Dentist	65	Female	None	0	1	0	1	1	0	1	0	0	0	0	0	0	0	0	0	0	0	1	yes	0	1	0	0	0	0	0	0	0	0	0	0	0	0	2	2	2	8	0	0	0	0	0	0	0	1
Dentist	39	Female	1 or more	0	1	0	3	2	0	1	0	0	0	0	0	0	0	0	0	0	0	4	yes	1	0	0	0	0	0	0	0	0	0	0	0	0	0	6	4	8	6	0	0	0	0	0	0	0	0
Dentist	61	Female	1 or more	0	1	0	1	1	0	0	1	0	0	0	0	0	0	0	0	0	0	3	don't know	0	0	1	0	0	1	0	0	0	0	0	0	0	0	7	7	4	9	0	0	0	0	0	0	0	1
Dentist	44	Female	1 or more	0	1	0	3	3	0	1	0	0	0	0	0	0	0	0	0	0	0	4	yes	0	0	0	0	0	0	0	0	0	0	0	0	0	1	6	5	5	7	0	0	0	0	0	0	0	0
Dentist	38	Male	1 or more	0	1	0	5	2	2	1	0	0	0	0	0	0	0	0	0	0	0	2	don't know	1	0	0	0	0	0	0	0	0	0	0	0	0	0	4	1	8	6	0	1	0	1	0	0	0	0
Dentist	27	Female	None	0	1	0	5	4	1	1	0	0	0	0	0	0	0	0	0	0	0	2	yes	0	1	0	0	0	0	0	0	0	0	0	0	0	0	4	5	3	6	0	0	0	0	0	0	0	0
Dentist	47	Female	1 or more	0	1	0	3	3	0	1	0	0	0	0	0	0	0	0	0	0	0	3	yes	1	1	0	0	0	0	0	0	0	0	0	0	0	0	4	3	3	7	0	0	0	0	0	0	0	0
Dentist	50	Female	1 or more	0	1	0	10	1	0	1	0	0	0	0	0	0	0	0	0	0	0	4	no	1	0	0	0	0	0	0	0	0	0	0	0	0	0	3	2	6	7	0	0	0	0	0	0	0	0
Dentist	33	Female	None	0	1	0	1	0	1	1	0	0	0	0	0	0	0	0	0	0	0	1	yes	1	0	0	0	0	0	0	0	0	0	0	0	0	0	4	5	5	7	0	0	0	0	0	0	0	0
Dentist	57	Female	1 or more	0	1	0	1	1	0	1	0	0	1	1	1	0	1	0	0	0	0	4	yes	0	0	0	0	1	0	0	0	0	0	0	0	0	0	6	8	8	7	0	0	0	0	0	0	0	1
Dentist	61	Female	None	0	1	0	3	4	1	1	0	0	0	0	0	0	0	0	0	0	0	2	don't know	1	0	0	0	0	0	0	0	0	0	0	0	0	0	4	4	5	8	0	0	0	0	0	0	0	0
Dentist	59	Female	None	0	1	0	2	1	0	1	0	0	0	0	0	0	0	0	0	0	0	2	yes	0	0	0	0	0	0	1	0	0	0	0	0	0	0	4	3	4	10	0	0	0	0	0	0	0	0
Dentist	35	Female	1 or more	0	1	0	3	2	0	1	0	0	0	0	1	0	1	1	0	0	0	2	yes	1	0	0	0	0	0	0	0	0	0	0	0	0	0	6	5	9	8	1	0	1	0	0	0	0	1
Dentist	57	Female	None	0	1	0	3	2	0	1	0	0	1	1	1	0	0	0	0	0	0	2	don't know	0	0	0	0	1	0	0	0	0	0	0	0	0	0	5	5	6	5	0	0	1	0	0	0	1	0
Dentist	29	Male	None	0	1	0	1	1	0	1	0	0	0	0	0	0	0	0	0	0	0	5	yes	1	0	0	0	0	0	0	0	0	0	0	0	0	0	5	2	6	6	0	0	1	0	0	0	0	0
Dentist	65	Female	None	0	1	1	0	12	0	0	1	0	0	0	0	0	0	0	0	0	0	1	yes	1	0	0	0	0	0	0	0	0	0	0	0	0	0	5	1	1	8	0	1	0	0	0	0	0	0
Dentist	36	Female	1 or more	0	1	0	4	6	1	1	1	1	1	1	1	0	0	1	0	0	0	3	yes	1	0	0	0	0	0	0	0	0	0	0	0	0	0	7	8	10	10	0	0	0	0	0	0	0	0
Dentist	26	Male	None	0	1	0	2	0	1	1	0	0	0	0	0	0	0	0	0	0	0	3	yes	1	0	0	0	0	0	0	0	0	0	0	0	0	0	4	3	8	5	0	0	0	0	0	0	0	0
Dentist	35	Female	1 or more	0	0	1	10	10	4	0	1	0	0	0	1	0	0	0	0	0	0	5	yes	1	0	0	0	0	0	0	0	0	0	0	0	0	0	7	7	9	9	0	1	0	0	0	0	0	0
Dentist	36	Female	1 or more	0	1	0	2	1	0	1	0	0	1	0	0	0	0	0	0	0	0	4	yes	0	0	0	0	0	0	0	0	0	0	0	1	0	0	7	0	3	10	0	0	0	0	0	0	0	0
Dentist	34	Female	1 or more	0	1	0	2	3	2	0	1	0	0	0	0	0	0	0	0	0	0	5	don't know	1	0	0	0	0	0	0	0	0	0	0	0	0	0	0	4	9	8	0	0	0	0	0	0	0	0
Dentist	60	Male	1 or more	0	1	0	1	1	0	1	0	0	0	0	1	0	1	0	0	0	0	2	don't know	1	0	0	0	0	0	0	0	0	0	0	0	0	0	5	7	7	8	0	0	0	0	0	0	0	0
Dentist	34	Male	1 or more	0	1	0	2	2	0	1	0	0	0	0	0	0	0	1	0	0	0	4	yes	1	0	0	0	0	0	0	0	0	0	0	0	0	0	4	2	3	6	0	0	0	0	0	0	0	0
Dentist	46	Female	None	0	1	0	1	1	0	1	0	0	0	0	0	0	0	0	0	0	0	1	yes	0	1	0	0	0	0	0	0	0	0	0	0	0	0	4	5	6	8	0	0	1	0	0	0	0	0
Dentist	37	Male	1 or more	0	1	0	2	2	1	0	1	0	0	0	0	0	0	0	1	0	0	4	yes	1	0	0	0	0	0	0	0	0	0	0	0	0	0	1	2	5	4	0	0	0	0	0	0	0	0
Dentist	28	Female	None	0	1	0	2	1	0	1	0	0	0	0	0	0	0	0	0	0	0	2	don't know	1	0	0	0	0	0	0	0	0	0	0	0	0	0	7	6	8	7	0	0	0	0	0	0	0	0
Dentist	32	Male	1 or more	1	0	1	40	10	8	1	0	0	0	0	1	0	0	0	0	0	0	3	yes	0	0	0	0	1	0	0	0	0	0	0	0	0	0	7	7	10	0	0	1	0	0	0	0	1	0
Dentist	38	Male	None	1	1	0	9	4	1	1	0	0	1	0	1	0	0	0	1	0	0	4	yes	1	0	0	0	0	0	0	0	0	0	0	0	0	0	5	2	8	6	1	1	0	1	0	0	0	0
Dentist	38	Female	1 or more	0	1	0	4	2	3	1	0	0	0	0	0	0	0	0	0	0	0	5	yes	1	0	0	0	0	0	0	0	0	0	0	0	0	0	5	5	10	7	1	1	0	0	0	0	1	0
Dentist		Female	1 or more	0	1	0	2	1	0	1	0	0	0	0	0	0	0	0	0	0	0	3	yes	1	0	0	0	0	0	0	0	0	0	0	0	0	0	5	3	6	5	0	0	0	0	0	0	0	0
Dentist	38	Female	1 or more	0	1	0	8	4	0	0	0	0	0	1	0	0	0	0	0	0	0	2	yes	1	0	0	0	0	0	0	0	0	0	0	0	0	0	0	3	10	7	0	1	0	0	0	1	0	0
Dentist	31	Female	1 or more	0	1	0	4	2	0	1	0	0	0	0	0	0	0	0	0	0	0	3	yes	1	0	0	0	0	0	0	0	0	0	0	0	0	0	5	2	8	8	0	0	0	0	0	0	0	0
Dentist	52	Female	1 or more	0	0	1	11	6	4	1	0	1	1	0	1	0	1	0	0	0	0	5	yes	1	0	0	0	0	0	0	0	0	0	0	0	0	0	6	6	5	8	0	0	1	0	0	0	0	0
Dentist	48	Male	None	0	1	0	4	1	0	1	0	0	0	0	1	0	1	0	0	0	0	2	yes	0	0	0	1	0	1	0	0	0	0	0	0	0	0	3	3	4	5	0	0	0	1	0	0	0	1
Dentist	31	Female	None	0	1	0	6	8	1	1	0	0	1	0	1	0	1	0	0	0	0	1	don't know	1	0	0	0	0	0	0	0	0	0	0	0	0	0	6	2	7	7	0	1	1	0	0	0	0	0
Dentist		Female	1 or more	0	1	0	4	3	0	1	0	0	0	0	0	0	0	0	0	0	0	4	yes	1	0	0	0	0	0	0	0	0	0	0	0	0	0	7	4	8	7	0	0	0	0	0	0	0	0
Dentist	39	Female	None	0	0	1	13	10	6	1	0	0	0	0	0	0	0	0	0	0	0	1	yes	1	0	0	0	0	0	0	0	0	0	0	0	0	0	2	2	8	2	1	1	1	0	0	0	0	0
Dentist	54	Female	1 or more	0	1	0	1	1	0	1	0	0	0	0	0	0	0	0	0	0	0	3	don't know	1	0	0	0	0	0	0	0	0	0	0	0	0	0	3	3	5	5	0	0	0	0	0	0	0	0
Dentist	32	Female	1 or more	0	1	0	3	6	2	1	0	0	1	0	1	0	1	0	0	0	0	3	yes	1	0	0	0	0	0	0	0	0	0	1	0	0	0	8	4	4	9	0	0	0	1	0	0	0	0
Dentist	33	Female	1 or more	0	1	0	2	1	0	1	0	0	0	0	0	0	0	0	0	0	0	4	yes	1	0	0	0	0	0	0	0	0	0	0	0	0	0	4	1	7	3	1	1	0	0	0	0	0	0
Dentist	34	Female	1 or more	0	1	0	2	2	1	1	0	0	0	0	0	0	0	0	0	0	0	3	yes	1	0	0	0	0	0	0	0	0	0	0	0	0	0	8	5	8	6	0	0	0	0	0	0	0	0
Dentist	44	Female	1 or more	0	1	0	3	4	0	1	0	0	0	0	0	0	0	0	0	0	0	4	yes	0	0	0	0	1	0	0	0	0	0	0	0	0	0	4	3	4	5	0	0	0	0	0	0	0	0
Dentist	39	Female	1 or more	0	1	0	2	3	0	1	0	0	0	0	0	0	0	0	0	0	0	4	yes	1	0	0	0	0	0	0	0	0	0	0	0	0	0	7	5	7	9	0	0	0	0	0	0	0	0
Dentist	41	Male	1 or more	0	1	0	3	3	2	1	0	0	0	0	0	0	0	1	0	0	0	4	yes	1	0	0	0	0	0	0	0	0	0	0	0	0	0	7	7	8	5	0	0	0	0	0	0	0	0
Dentist	35	Female	1 or more	0	0	1	15	6	6	1	0	0	0	0	0	0	0	0	0	0	0	4	yes	1	0	0	0	0	0	0	0	0	0	0	0	0	0	7	2	8	4	0	0	0	0	0	0	1	0
Dentist	50	Female	1 or more	0	1	0	3	4	0	1	0	0	1	1	1	0	0	1	0	0	0	3	yes	0	0	0	0	0	0	0	0	0	0	0	0	0	0	4	4	6	5	0	0	0	1	0	0	0	0
Dentist	32	Female	1 or more	0	1	0	2	1	0	1	0	0	0	0	0	0	0	0	0	0	0	3	yes	0	0	0	0	0	0	0	0	0	0	1	0	0	0	7	6	7	7	0	0	1	0	1	0	0	0
Dentist	51	Female	1 or more	0	1	0	3	2	1	0	0	0	0	0	0	0	1	0	0	0	1	3	yes	1	0	0	0	0	0	0	0	0	0	0	0	0	0	4	3	8	9	0	0	0	0	0	0	0	0
Dentist	60	Female	1 or more	0	1	0	2	1	1	1	0	1	1	0	0	0	1	0	0	0	0	3	yes	1	0	0	0	0	0	0	0	0	0	0	0	0	0	6	8	9	9	0	0	0	0	0	0	0	0
Dentist	55	Male	None	0	1	0	1	1	0	1	0	0	0	0	0	0	0	0	0	0	0	3	yes	1	0	0	0	0	0	0	0	0	0	0	0	0	0	1	1	1	8	0	0	0	0	0	0	0	0
Dentist	52	Female	None	0	1	0	2	2	0	1	0	0	0	0	0	0	0	0	0	0	0	4	yes	1	0	0	0	0	0	0	0	0	0	0	0	0	0	9	9	9	10	0	0	1	0	0	0	0	0
Dentist	40	Male	1 or more	0	1	0	1	3	2	0	1	0	0	0	0	0	0	0	0	0	0	4	yes	1	0	0	0	0	0	0	0	0	0	0	0	0	0	3	1	3	3	0	0	0	0	0	0	0	0
Dentist	64	Male	None	0	1	0	3	3	2	0	0	0	1	1	1	0	1	0	0	0	0	2	no	1	0	0	0	0	0	0	0	0	0	0	0	0	0	5	3	3	6	0	0	0	0	0	0	0	1
Dentist	30	Male	None	0	1	0	4	5	2	1	0	0	0	0	0	0	0	0	0	0	0	1	don't know	1	0	0	0	0	0	0	0	0	0	0	0	0	0	0	0	2	2	0	0	0	0	0	0	0	0
Dentist	39	Female	1 or more	0	1	0	2	2	0	1	0	0	0	0	0	0	0	0	0	0	0	3	yes	0	1	0	0	0	0	0	0	0	0	0	0	0	0	4	3	8	7	0	0	0	1	0	0	0	0
Dentist	29	Female	None	1	1	0	3	1	0	1	0	1	0	0	0	0	0	0	0	0	0	1	yes	0	1	0	0	0	0	1	0	0	0	0	0	0	0	6	2	8	8	0	0	0	0	0	0	0	0
Dentist	48	Male	1 or more	0	1	0	3	4	0	1	1	0	0	0	0	0	0	1	0	0	0	4	yes	0	0	0	0	1	0	0	0	0	0	0	0	0	0	3	3	6	3	0	0	0	1	0	0	0	0
Dentist	62	Female	None	0	1	0	1	0	0	1	0	0	0	0	0	0	0	0	0	0	0	1	yes	1	0	0	0	0	0	0	0	0	0	0	0	0	0	6	5	6	7	0	0	0	1	0	0	0	0
Dentist	40	Female	1 or more	0	1	0	2	2	0	1	0	0	0	0	0	0	0	0	0	0	0	3	don't know	1	0	0	0	0	0	0	0	0	0	0	0	0	0	5	5	5	8	0	0	0	0	0	0	0	0
Dentist	35	Male	None	0	1	0	0	1	0	1	0	0	0	0	0	0	0	0	0	0	0	1	yes	1	0	0	0	0	0	0	0	0	0	0	0	0	0	2	7	7	8	0	0	0	0	0	0	0	0
Dentist	31	Female	1 or more	0	1	1	3	4	3	1	0	0	0	0	0	0	0	0	0	0	0	4	yes	1	0	0	0	0	0	0	0	0	0	0	0	0	0	0	0	0	5	0	0	0	1	1	0	0	0
Dentist	36	Female	1 or more	0	1	0	4	3	0	1	0	0	0	0	0	0	0	0	0	0	0	3	yes	1	0	0	0	0	0	0	0	0	0	1	0	0	0	10	10	10	10	0	1	0	0	0	0	0	0
Dentist	53	Female	1 or more	0	1	0	2	1	0	1	0	0	1	1	1	0	1	1	0	0	0	4	yes	1	0	0	0	0	0	0	0	0	0	0	0	0	0	0	0	7	8	0	0	1	0	0	0	0	0
Dentist	32	Female	None	0	1	0	3	2	0	1	0	0	0	0	0	0	0	1	0	0	0	1	yes	0	1	0	0	0	0	0	0	0	0	0	0	0	0	0	0	3	8	0	1	1	0	1	0	0	0
Dentist	41	Male	1 or more	0	1	0	2	2	1	1	1	0	1	1	1	0	1	1	0	0	0	4	yes	1	1	0	0	0	0	0	0	0	0	0	0	0	0	8	8	8	10	0	0	0	0	0	0	0	0
Dentist	36	Female	1 or more	0	1	0	2	0	1	1	0	0	0	0	0	0	0	0	0	0	0	4	yes	1	0	0	0	0	0	0	0	0	0	0	0	0	0	5	3	4	5	0	0	0	0	0	0	0	0
Dentist	26	Female	None	0	1	0	1	3	1	1	0	0	0	0	0	0	0	0	0	0	0	3	yes	0	1	0	0	0	0	0	0	0	0	0	0	0	0	7	8	8	10	0	0	0	0	0	0	0	0
Dentist	38	Female	1 or more	0	1	0	1	1	0	1	0	0	1	1	1	0	1	0	0	0	0	5	don't know	0	0	1	0	0	0	0	0	0	0	0	0	0	0	2	1	1	8	0	0	0	0	0	0	0	0
Dentist	34	Female	1 or more	1	1	0	4	3	1	1	0	0	0	0	0	0	1	0	0	0	0	3	yes	0	0	0	0	0	0	0	0	0	0	0	0	0	1	7	7	8	8	0	1	0	0	0	0	1	0
Dentist	55	Female	1 or more	0	1	0	2	2	2	1	0	0	0	0	0	0	0	0	0	0	0	3	no	1	0	0	0	0	0	0	0	0	0	0	0	0	0	5	5	5	8	0	0	1	0	0	0	0	0
Dentist	62	Male	1 or more	1	1	0	1	1	0	1	0	0	0	0	0	0	0	0	0	0	0	3	don't know	1	0	0	0	0	0	0	0	0	0	0	0	0	0	2	3	8	5	0	1	0	1	1	0	0	0
Dentist	62	Female	None	0	0	1	30	50	100	1	0	0	0	0	0	0	0	0	0	0	0	2	yes	1	0	0	0	0	0	0	0	0	0	0	0	0	0	5	5	9	5	0	0	0	0	0	0	0	0
Dentist	55	Male	1 or more	0	1	0	6	4	1	1	0	0	1	0	1	0	1	1	0	0	0	3	yes	1	0	0	0	0	0	0	0	0	0	0	0	0	0	3	0	3	9	0	0	0	0	0	0	0	0
Dentist	42	Female	1 or more	0	1	0	2	0	0	1	0	0	0	0	0	0	0	0	0	0	0	4	yes	1	0	0	0	0	0	0	0	0	0	0	0	0	0	5	3	8	10	0	0	0	0	0	0	0	1
Dentist	27	Female	None	0	1	0	2	1	0	1	0	0	0	0	0	0	0	0	0	0	0	2	yes	1	0	0	0	0	0	0	0	0	0	0	0	0	0	6	4	6	8	0	0	0	0	0	0	0	0
Dentist	54	Female	1 or more	0	1	1	4	1	1	1	0	0	0	0	0	0	0	0	0	0	0	4	don't know	1	0	0	0	0	0	0	0	0	0	0	0	0	0	7	5	8	8	0	1	0	0	0	0	0	0
Dentist	47	Female	1 or more	0	1	0	1	2	1	0	1	0	0	0	0	0	0	0	0	0	0	4	yes	1	0	0	0	0	0	0	0	0	0	0	0	0	0	5	6	8	8	0	0	0	0	0	0	0	0
Dentist	37	Female	1 or more	0	1	0	7	3	1	0	1	1	0	0	0	0	0	0	0	0	0	5	don't know	1	0	0	0	0	0	0	0	0	0	0	0	0	0	5	5	6	8	0	0	1	0	0	0	0	0
Dentist	54	Male	None	0	1	0	3	4	1	1	0	0	1	1	1	0	1	1	0	0	0	2	don't know	1	0	0	0	0	0	0	0	0	0	0	0	0	0	5	5	5	7	0	0	1	0	0	0	0	0
Dentist	29	Male	None	0	1	0	7	7	2	1	0	0	0	0	0	0	0	0	0	0	0	1	yes	1	0	0	0	0	0	0	0	0	0	0	0	0	0	8	8	10	6	0	0	0	0	0	0	0	0
Dentist	37	Male	None	0	1	0	2	3	0	1	0	0	0	0	0	0	0	0	0	0	0	2	yes	1	0	0	0	0	0	0	0	0	0	0	0	0	0	3	5	7	8	0	0	0	0	0	0	0	0
Dentist	55	Female	1 or more	1	1	0	2	2	1	1	0	0	1	0	1	0	1	1	0	0	0	3	yes	0	0	0	0	0	0	1	0	0	0	0	0	0	0	7	7	7	7	0	0	0	0	0	0	0	0
Dentist	36	Female	1 or more	0	1	0	2	1	0	1	0	0	0	0	0	0	0	0	0	0	0	4	yes	0	0	0	0	0	0	1	0	0	0	0	0	0	0	7	3	3	10	0	0	0	0	0	0	0	0
Dentist	30	Female	None	0	1	0	2	1	1	1	0	0	0	1	1	0	1	1	0	0	0	1	yes	1	0	0	0	0	0	0	0	0	0	0	0	0	0	7	5	8	8	0	0	0	0	0	0	0	0
Dentist	38	Female	1 or more	0	1	0	1	1	0	1	0	1	1	1	1	0	1	0	0	0	0	4	yes	0	0	0	0	1	0	0	0	0	0	0	0	0	0	5	3	7	7	0	0	0	0	0	0	0	0
Dentist	46	Male	None	0	1	0	2	4	2	0	1	0	0	0	0	0	0	0	0	0	0	2	don't know	1	0	0	0	0	0	0	0	0	0	0	0	0	0	3	5	8	10	0	0	0	0	0	0	0	0
Dentist	69	Male	None	0	1	0	1	1	0	1	0	0	0	0	0	0	0	0	0	0	0	2	don't know	1	0	0	0	0	0	0	0	0	0	0	0	0	0	4	4	4	4	0	0	0	0	0	0	0	0
Dentist	66	Female	None	0	1	0	1	0	0	1	1	1	1	0	1	0	1	0	1	0	0	2	yes	1	0	0	0	0	0	0	0	0	0	0	0	0	0	4	5	6	7	0	0	0	0	0	0	0	0
Dentist	30	Male	None	0	1	0	2	2	0	1	0	0	1	1	1	0	0	0	0	0	0	2	yes	0	1	0	0	0	0	0	0	0	0	0	0	0	0	4	2	2	4	0	0	0	0	0	0	0	0
Dentist	50	Female	1 or more	0	1	0	1	2	0	1	0	0	0	1	0	0	0	0	0	0	0	5	yes	1	0	0	0	0	0	0	0	0	0	0	0	0	0	6	2	2	8	0	0	0	0	0	0	0	0
Dentist	37	Female	None	0	0	1	10	12	3	1	1	1	1	1	1	1	1	0	0	0	0	3	don't know	0	0	0	0	0	0	0	0	0	0	0	1	0	0	9	10	10	8	0	0	1	0	0	0	1	0
Dentist	38	Female	None	0	1	0	4	2	1	1	0	0	0	0	0	0	0	0	0	0	0	1	yes	0	0	0	0	0	0	0	0	0	0	0	0	1	0	6	8	6	7	0	0	0	0	0	0	0	0
Dentist	34	Female	None	0	1	0	3	3	0	1	0	0	0	0	0	0	0	0	0	0	0	2	don't know	1	0	0	0	0	0	0	0	0	0	0	0	0	0	6	7	7	9	0	0	0	1	0	0	0	0
Dentist	58	Male	None	0	1	0	1	1	0	1	0	0	0	0	0	0	0	0	0	0	0	1	yes	0	0	0	0	1	0	0	0	0	0	0	0	0	0	6	7	2	3	0	0	0	0	1	0	0	0
Dentist	37	Female	None	0	1	0	4	0	1	1	0	0	0	0	0	0	0	1	0	0	0	2	yes	1	0	0	0	0	0	0	0	0	0	0	0	0	0	6	6	6	8	0	0	0	0	0	0	0	0
Dentist	57	Male	1 or more	0	0	1	5	5	1	1	0	0	0	0	0	0	0	0	0	0	0	3	yes	0	0	0	0	0	0	1	1	0	0	0	0	0	0	0	0	0	0	0	0	0	0	0	0	0	0
Dentist	48	Male	None	0	1	0	8	6	5	1	1	0	0	0	0	0	1	1	0	0	0	2	yes	1	0	0	0	0	0	0	0	0	0	0	0	0	0	10	10	10	10	0	1	1	0	0	0	0	0
Dentist	51	Male	1 or more	0	1	0	1	1	0	1	0	0	0	0	0	0	0	0	0	0	0	2	don't know	1	0	0	0	0	0	0	0	0	0	0	0	0	0	2	4	4	5	0	0	0	0	0	0	0	0
Dentist	63	Female	None	0	1	0	3	2	0	0	0	0	0	0	0	0	1	0	0	0	0	1	yes	1	0	0	0	0	0	0	0	0	0	0	0	0	0	7	5	5	8	0	1	0	0	0	0	0	0
Dentist	55	Male	None	0	1	0	3	2	0	1	0	0	0	0	0	0	0	0	0	0	0	1	don't know	0	0	0	0	0	0	1	0	0	0	0	0	0	0	5	4	3	4	0	0	0	0	0	0	0	0
Dentist	60	Male	None	0	1	0	1	2	0	1	0	0	0	0	0	0	0	1	0	0	0	2	don't know	1	0	0	0	0	0	0	0	0	0	0	0	0	0	2	5	5	5	0	0	0	1	0	0	0	0
Dentist	39	Female	1 or more	0	1	0	2	2	0	1	0	0	0	0	0	0	0	0	0	0	0	4	yes	1	0	0	0	0	0	0	0	0	0	0	0	0	0	8	8	5	10	0	0	0	0	0	0	0	0
Dentist	44	Female	1 or more	0	1	0	1	0	0	1	0	0	0	0	0	0	0	0	0	0	0	3	yes	1	0	0	0	0	0	0	0	0	0	0	0	0	0	6	3	8	7	0	0	0	0	0	0	0	0
Dentist	37	Female	1 or more	0	1	0	2	0	1	1	0	0	0	0	0	0	0	0	0	0	0	5	yes	1	0	0	0	0	0	0	0	0	0	0	0	0	0	5	3	6	7	0	0	0	0	0	0	0	0
Dentist	39	Female	1 or more	0	1	0	1	1	0	1	1	1	0	0	0	0	0	0	0	0	0	3	yes	0	0	0	0	0	1	0	0	0	0	0	0	0	0	6	2	5	10	0	0	0	0	0	0	0	0
Dentist	59	Male	None	0	1	0	4	3	0	1	0	0	0	0	0	0	0	0	0	0	0	2	yes	1	0	0	0	0	0	0	0	0	0	0	0	0	0	6	8	9	9	0	0	0	0	0	0	0	0
Dentist	37	Female	1 or more	0	1	0	2	2	0	1	0	0	0	0	0	0	0	0	0	0	0	3	yes	0	0	0	0	0	0	0	0	0	0	1	0	0	0	4	4	4	8	0	0	0	1	0	0	0	0
Dentist	71	Male	None	0	1	0	1	1	0	1	0	0	0	0	0	1	1	0	0	0	0	1	don't know	1	0	0	0	0	0	0	0	0	0	0	0	0	0	0	2	2	0	0	0	0	0	0	0	0	0
Dentist	43	Female	1 or more	0	1	0	2	2	0	1	0	0	0	0	0	0	0	0	0	0	0	5	yes	0	1	0	0	0	0	0	0	0	0	0	0	0	0	8	0	7	7	0	0	0	0	0	0	0	0
Dentist	28	Male	None	0	1	0	3	2	1	1	0	0	0	0	0	0	0	0	0	0	0	1	don't know	1	0	0	0	0	0	0	0	0	0	0	0	0	0	5	2	8	8	0	0	0	0	0	0	0	0
Dentist	27	Female	None	0	1	0	2	2	0	1	0	0	0	0	0	0	0	0	0	0	0	2	yes	1	0	0	0	0	0	0	0	0	0	0	0	0	0	8	1	4	9	0	0	0	0	0	0	0	0
Dentist	44	Male	1 or more	0	1	0	16	0	1	1	0	0	0	0	0	0	0	0	0	0	0	1	yes	0	0	0	1	0	0	0	0	0	0	0	0	0	0	5	5	7	6	0	0	0	0	0	0	0	0
Dentist	60	Male	1 or more	0	1	0	4	7	0	1	0	0	0	0	0	0	0	0	0	0	0	4	yes	1	0	0	0	0	0	0	0	0	0	0	0	0	0	9	9	9	10	0	0	1	0	0	0	0	0
Dentist	46	Female	1 or more	0	1	0	2	1	0	1	0	0	0	0	0	0	0	0	0	0	0	3	yes	1	0	0	0	0	0	0	0	0	0	0	0	0	0	8	8	10	8	0	0	0	0	0	0	0	0
Dentist	42	Female	1 or more	0	1	0	1	1	1	1	0	0	0	0	0	0	0	0	0	0	0	4	no	1	0	0	0	0	0	0	0	0	0	0	0	0	0	6	2	2	5	0	0	0	0	0	0	0	0
Dentist	53	Male	1 or more	0	1	0	2	2	1	1	0	0	1	0	1	0	0	0	0	0	0	3	yes	0	0	0	0	0	0	0	0	0	0	0	0	0	1	0	2	2	8	0	0	0	0	0	0	0	0
Dentist	44	Male	1 or more	0	1	0	6	5	3	1	0	0	0	0	0	0	0	0	0	0	0	6	yes	1	0	0	0	0	0	0	0	0	0	0	0	0	0	3	2	5	3	0	0	0	1	0	0	0	0
Dentist	53	Female	1 or more	0	1	0	3	1	1	1	0	0	0	0	0	1	1	0	0	0	0	5	yes	1	0	0	0	0	0	0	0	0	0	0	0	0	0	2	2	2	4	0	0	1	0	0	0	0	0
Dentist	55	Female	None	0	1	0	1	0	1	1	0	0	0	0	0	0	0	0	0	0	0	3	yes	1	0	0	0	0	0	0	0	0	0	0	0	0	0	6	2	6	6	0	0	1	0	0	0	0	0
Dentist	31	Female	None	0	1	0	6	5	0	1	0	0	0	0	0	0	0	0	0	0	0	2	yes	0	0	0	0	0	0	0	0	0	0	1	0	0	0	7	8	6	7	0	0	0	0	0	0	0	0
Dentist	29	Female	None	0	1	0	3	3	0	1	1	1	1	1	1	0	1	1	0	0	0	2	yes	1	0	0	0	0	0	0	0	0	0	0	0	0	0	3	0	4	7	0	0	0	0	0	0	0	0
Dentist	43	Male	1 or more	0	1	0	1	0	0	1	0	0	0	0	0	0	0	0	0	0	0	5	yes	1	0	0	0	0	0	0	0	0	0	0	0	0	0	2	1	3	8	0	1	0	0	0	0	0	0
Dentist	44	Female	1 or more	0	1	0	1	1	0	1	0	0	0	0	0	0	1	0	0	0	0	3	yes	0	0	0	0	0	0	0	0	0	0	0	0	0	1	7	7	8	2	0	0	0	0	0	0	1	0
Dentist	45	Male	1 or more	0	1	0	5	6	0	1	0	0	0	0	0	0	0	0	0	0	0	5	yes	1	0	0	0	0	0	0	0	0	0	0	0	0	0	4	3	3	8	0	0	0	0	0	0	0	0
Dentist	33	Female	None	0	1	0	2	1	0	1	0	0	0	0	0	0	0	0	0	0	0	2	yes	1	0	0	0	0	0	0	0	0	0	0	0	0	0	1	1	7	1	0	0	0	0	1	0	0	0
Dentist	33	Female	None	0	1	0	2	1	0	1	0	0	0	0	0	0	0	0	0	0	0	2	yes	1	0	0	0	0	0	0	0	0	0	0	0	0	0	1	1	7	1	0	0	0	0	1	0	0	0
Dentist		Female	1 or more	0	1	0	2	3	1	0	1	0	0	0	0	0	0	0	0	0	0	3	yes	0	0	1	0	0	0	1	1	0	0	0	0	0	0	8	8	6	8	0	1	0	0	0	0	0	0
Dentist	42	Female	1 or more	0	1	0	1	1	0	1	0	0	0	0	0	0	0	0	0	0	0	5	yes	1	0	0	0	0	0	0	0	0	0	0	0	0	0	4	3	3	8	0	0	0	0	0	0	0	0
Dentist		Male	None	0	1	0	15	0	0	1	0	0	0	0	1	0	0	0	0	0	0	3	yes	1	0	0	0	0	0	0	0	0	0	0	0	0	0	9	6	10	9	0	0	0	0	0	0	0	1
Dentist	56	Male	None	0	1	0	4	5	2	1	0	0	0	0	0	1	0	0	0	0	0	1	don't know	1	0	0	0	0	0	0	0	0	0	0	0	0	0	1	2	9	10	0	0	0	1	0	0	1	0
Dentist	54	Male	None	0	1	0	1	0	1	1	0	0	0	0	0	0	0	0	0	0	0	3	yes	1	0	0	0	0	0	0	0	0	0	0	0	0	0	10	10	10	10	0	0	0	0	0	0	0	0
Dentist	45	Male	1 or more	0	1	0	2	2	0	0	0	0	0	1	0	0	0	0	0	0	0	4	yes	1	0	0	0	0	0	0	0	0	0	0	0	0	0	3	2	4	4	0	0	0	0	0	0	0	1
Dentist	49	Male	1 or more	0	1	0	4	3	0	1	0	0	0	0	0	0	0	0	0	0	0	3	yes	1	0	0	0	0	0	0	0	0	0	0	0	0	0	6	5	7	6	0	0	0	0	0	0	0	0
Dentist	51	Female	1 or more	0	1	0	1	1	0	1	0	0	0	0	0	0	1	0	0	0	0	3	yes	0	0	0	0	0	1	0	0	0	0	0	0	0	0	6	4	4	8	0	0	1	0	0	0	0	0
Dentist	37	Female	1 or more	0	0	1	6	5	2	1	0	0	0	0	0	0	0	0	0	0	0	4	yes	1	0	0	0	0	0	0	0	0	0	0	0	0	0	6	6	8	4	0	1	0	0	0	0	0	0
Dentist	62	Male	None	0	1	0	2	3	0	1	1	1	0	0	0	0	0	0	0	0	0	2	don't know	0	0	0	0	0	0	1	0	1	0	0	0	0	0	3	2	2	7	0	0	0	0	0	0	1	0
Dentist	47	Male	1 or more	0	1	0	2	2	0	1	1	0	0	0	0	0	0	0	0	0	0	5	yes	1	0	0	0	0	0	0	0	0	0	0	0	0	0	2	3	3	1	0	0	0	0	0	0	0	0
Dentist	37	Female	1 or more	0	1	0	2	3	0	1	0	0	0	0	0	0	1	0	0	0	0	1	don't know	0	0	0	1	0	0	0	0	1	0	0	0	0	0	5	6	7	8	0	0	0	0	0	0	0	0
Dentist	61	Female	None	0	1	0	6	5	1	1	0	0	0	0	0	0	0	0	0	0	0	2	yes	1	0	0	0	0	0	0	0	0	0	0	0	0	0	5	5	5	5	0	0	0	0	0	1	0	0
Dentist	63	Male	None	0	1	0	1	3	1	1	0	0	0	0	1	0	1	1	0	0	0	2	yes	1	0	0	0	0	0	0	0	0	0	0	0	0	0	3	3	6	8	0	0	0	0	0	0	0	0
Dentist	49	Male	1 or more	0	1	0	1	1	0	1	0	0	0	0	0	0	0	0	0	0	0	4	yes	1	0	0	0	0	0	0	0	0	0	0	0	0	0	1	0	2	5	0	0	0	0	0	0	0	0
Dentist	26	Female	1 or more	0	1	0	2	1	1	1	0	0	0	0	0	0	0	0	0	0	0	5	yes	1	0	0	0	0	0	0	0	0	0	0	0	0	0	4	3	4	5	0	0	1	0	0	0	0	0
Dentist	62	Male	1 or more	0	1	0	4	3	0	1	0	0	0	0	0	0	0	0	0	0	0	5	yes	0	0	0	0	0	0	1	0	0	0	0	0	0	0	7	6	8	9	0	0	1	0	0	0	0	0
Dentist	45	Female	1 or more	0	1	0	3	2	0	1	0	0	0	0	0	0	0	0	0	0	0	4	yes	1	0	0	0	0	0	0	0	0	0	0	0	0	0	7	4	4	8	0	0	0	0	0	0	0	0
Dentist	61	Female	1 or more	0	1	0	4	3	0	1	0	0	0	0	0	0	0	0	0	0	0	5	yes	1	0	0	0	0	0	0	0	0	0	0	0	0	0	6	5	8	6	0	0	1	0	0	0	0	0
Dentist	44	Female	1 or more	0	1	0	2	2	0	1	0	0	0	0	0	0	0	0	0	0	0	5	yes	1	0	0	0	0	0	0	0	0	0	0	0	0	0	7	3	3	9	0	0	0	0	0	0	0	0
Dentist	46	Female	1 or more	0	1	0	2	1	0	1	0	0	0	0	0	0	0	0	0	0	0	5	don't know	1	0	0	0	0	0	0	0	1	0	0	0	0	0	3	5	5	2	0	0	0	0	0	0	0	0
Dentist	37	Male	None	0	1	0	1	1	0	1	0	0	0	0	1	0	0	1	0	0	0	2	no	1	0	0	0	0	0	0	0	0	0	0	0	0	0	0	0	0	0	0	0	0	0	0	0	0	0
Dentist	40	Female	1 or more	0	0	1	5	5	1	1	0	0	0	0	0	0	0	0	0	0	0	4	don't know	1	0	0	0	0	0	0	0	0	0	0	0	0	0	5	5	8	5	0	0	0	0	0	0	0	0
Dentist	66	Male	None	1	1	0	3	4	0	0	0	0	0	0	0	0	0	1	0	0	0	2	yes	1	0	0	0	0	0	0	0	0	0	0	0	0	0	2	1	1	4	0	0	0	1	0	0	0	0
Dentist	33	Female	1 or more	0	1	0	4	3	0	1	0	0	0	0	0	0	0	0	0	0	0	3	yes	1	0	0	0	0	0	0	0	0	0	0	0	0	0	8	4	8	10	0	0	0	0	0	0	0	1
Dentist	58	Male	None	0	1	0	1	1	1	1	0	0	0	0	0	0	0	0	0	0	0	3	don't know	1	0	0	0	0	0	0	0	0	0	0	0	0	0	4	7	7	8	0	0	0	0	0	0	0	0
Dentist	28	Female	None	0	1	0	5	6	2	0	1	0	0	0	0	0	0	0	0	0	0	2	yes	1	0	0	0	1	0	0	0	1	0	0	0	0	0	8	7	9	9	1	1	0	0	0	1	0	0
Dentist		Female	None	0	1	0	2	2	2	1	0	0	0	0	0	0	0	0	0	0	0	2	yes	0	1	0	0	0	0	0	0	0	0	0	0	0	0	7	4	10	10	0	0	0	0	0	1	0	0
Dentist	42	Female	1 or more	0	1	0	3	3	3	0	1	0	0	0	0	0	0	0	0	0	0	4	yes	1	0	0	0	0	0	0	0	0	0	0	0	0	0	6	3	8	5	0	0	0	0	0	0	0	0
Dentist	34	Male	None	0	1	0	3	4	2	1	1	0	1	0	1	1	1	0	0	0	0	2	yes	1	0	0	0	0	0	0	0	0	0	0	0	0	0	1	1	3	6	0	0	0	0	0	0	0	0
Dentist	49	Female	1 or more	0	1	0	2	2	1	1	0	0	0	0	0	0	0	0	0	0	0	4	yes	0	0	0	0	0	0	0	0	0	0	0	0	0	1	7	7	7	9	0	0	0	0	1	0	0	0
Dentist	34	Male	1 or more	0	1	0	5	3	1	1	0	0	1	1	1	0	1	1	0	0	0	3	yes	1	0	0	0	0	0	0	0	0	0	0	0	0	0	1	0	2	1	0	0	0	0	0	0	0	0
Dentist		Male	None	0	1	0	4	2	1	1	0	1	0	0	0	0	1	0	0	0	0	1	no	0	1	0	0	0	0	0	1	0	0	0	0	0	0	2	2	0	7	0	0	0	0	0	0	0	0
Dentist	30	Female	None	0	1	0	3	1	0	1	0	0	0	0	0	0	0	0	0	0	0	1	yes	1	0	0	0	0	0	0	0	0	0	0	0	0	0	5	2	2	4	0	0	0	1	0	0	0	0
Dentist	28	Female	None	0	1	0	5	3	0	1	0	0	0	0	0	0	0	0	0	0	0	2	yes	1	0	0	0	0	0	0	0	0	0	0	0	0	0	4	5	7	3	0	0	0	0	0	0	0	0
Dentist	34	Female	1 or more	0	1	0	20	11	1	1	0	0	0	0	0	0	0	0	0	0	0	3	don't know	1	0	0	0	0	0	0	0	0	0	0	0	0	0	7	1	4	10	0	0	0	0	0	0	0	0
Dentist	64	Male	None	0	1	0	5	4	0	1	0	0	0	0	1	0	0	0	0	0	0	2	yes	1	0	0	0	0	0	0	0	0	0	0	0	0	0	3	3	3	6	0	1	0	0	0	0	0	0
Dentist	44	Female	1 or more	0	1	0	1	2	0	1	0	0	0	0	0	0	0	0	0	0	0	5	yes	0	0	1	0	0	0	0	0	0	0	0	0	0	0	3	5	5	8	0	0	1	0	0	0	0	1
Dentist	46	Female	1 or more	0	1	0	2	7	2	1	0	0	0	0	0	0	0	0	0	0	0	5	yes	1	0	0	0	0	0	0	0	0	0	0	0	0	0	7	5	8	9	0	0	1	0	0	0	0	0
Dentist	44	Male	None	0	1	0	2	15	2	0	0	0	0	0	0	0	1	1	0	0	0	2	yes	0	0	0	0	0	0	0	0	0	0	0	1	0	0	0	0	7	4	0	0	0	0	0	0	0	1
Dentist	31	Male	1 or more	0	1	0	6	5	1	1	0	0	0	0	0	0	0	0	0	0	0	3	don't know	0	1	0	0	0	0	0	0	0	0	0	0	0	0	5	2	9	5	0	0	0	0	0	0	0	0
Dentist	34	Female	1 or more	0	1	0	3	2	2	0	1	0	0	0	0	0	0	0	0	0	0	2	yes	1	0	0	0	0	0	0	0	0	0	0	0	0	0	9	10	8	10	0	0	0	0	0	0	0	1
Dentist	33	Female	None	1	1	0	2	3	2	0	0	0	0	0	0	0	1	0	0	0	0	2	yes	1	0	0	0	0	0	0	0	0	0	0	0	0	0	4	6	2	8	1	0	0	0	0	0	0	0
Dentist	29	Male	None	1	0	0	40	10	5	0	0	0	0	0	0	0	0	0	0	0	1	1	yes	1	0	0	0	0	0	0	0	0	0	0	0	0	0	1	1	2	0	0	0	0	0	0	0	0	0
Dentist	57	Female	None	0	1	0	1	2	0	1	0	0	0	0	0	0	0	0	0	0	0	2	yes	1	0	0	0	0	0	0	0	0	0	0	0	0	0	2	2	2	5	0	0	0	0	0	0	0	1
Dentist	53	Female	None	0	1	0	4	1	2	1	0	0	0	0	0	0	0	0	0	0	0	2	don't know	1	0	0	0	0	0	0	0	0	0	0	0	0	0	7	6	8	7	0	0	0	0	0	0	0	0
Dentist	66	Male	None	0	1	0	1	1	0	1	0	0	0	0	0	0	0	0	0	0	0	2	no	0	1	0	0	0	0	0	0	0	0	0	0	0	0	7	9	8	3	0	0	1	0	0	0	0	0
Dentist	40	Female	1 or more	0	1	0	3	3	1	1	0	0	0	0	0	0	0	0	0	0	0	5	yes	1	0	0	0	0	0	0	0	0	0	0	0	0	0	6	4	6	9	0	0	1	0	0	0	0	0
Dentist	44	Female	1 or more	0	1	0	6	5	1	1	0	0	0	0	0	0	1	0	0	0	0	4	yes	1	0	0	0	0	0	0	0	0	0	0	0	0	0	5	3	6	7	0	0	0	0	0	0	0	1
Dentist	40	Female	1 or more	0	1	0	2	2	0	1	0	0	0	0	0	0	0	0	0	0	0	2	yes	0	0	0	0	1	0	0	0	0	1	0	0	0	0	8	2	6	10	0	0	1	0	0	0	0	0
Dentist	40	Female	1 or more	0	1	0	1	1	1	0	1	0	0	0	0	0	1	1	0	0	0	4	yes	0	0	0	0	0	1	0	0	0	0	0	0	0	0	7	7	7	7	0	0	0	0	0	0	0	0
Dentist	64	Male	None	0	1	0	1	1	0	1	0	0	0	0	0	0	0	0	0	0	0	2	yes	1	0	0	0	0	0	0	0	0	0	0	0	0	0	2	2	8	8	0	0	0	0	0	0	1	0
Dentist	64	Female	None	0	1	0	2	2	0	1	0	0	0	0	0	0	0	0	0	0	0	2	yes	1	0	0	0	0	0	0	0	0	0	0	0	0	0	4	4	4	6	0	0	0	0	0	0	0	0
Dentist	31	Female	None	0	1	0	3	3	1	1	0	0	0	0	0	0	0	0	0	0	0	1	yes	1	0	0	0	0	0	0	0	0	0	0	0	0	0	6	3	8	4	0	0	0	0	1	0	0	0
Dentist	36	Female	1 or more	0	1	0	6	12	0	1	0	0	0	0	0	0	0	0	0	0	0	4	yes	1	0	0	0	0	0	0	0	0	0	0	0	0	0	6	2	8	7	0	0	0	0	0	0	0	0
Dentist	33	Female	1 or more	0	1	0	2	2	0	1	0	0	0	0	0	0	0	0	0	0	0	4	yes	1	0	0	0	0	0	0	0	0	0	0	0	0	0	8	6	6	10	0	0	0	0	0	0	0	0
Dentist	41	Male	1 or more	0	1	0	1	1	0	1	0	0	0	1	1	0	0	0	0	0	0	5	yes	1	0	0	0	0	0	0	0	0	0	0	0	0	0	7	3	8	7	0	0	0	0	0	0	0	0
Dentist	37	Male	None	0	1	0	5	4	0	0	0	0	0	1	0	0	0	0	0	0	0	1	don't know	1	0	0	0	0	0	0	0	0	0	0	0	0	0	2	2	3	1	0	0	1	0	1	0	0	0
Dentist	45	Male	1 or more	0	1	0	2	2	0	1	0	0	0	0	0	0	0	0	0	0	0	5	yes	0	0	1	0	0	0	0	0	0	0	0	0	0	0	4	4	6	6	0	0	0	0	0	0	0	0
Dentist	44	Male	None	0	1	0	2	2	0	1	0	0	0	0	0	0	0	0	0	0	0	2	yes	1	0	0	0	0	0	0	0	0	0	0	0	0	0	2	0	3	4	0	0	0	0	0	0	0	0
Dentist	61	Male	1 or more	0	1	0	1	1	1	0	0	0	0	1	0	0	1	0	0	0	0	4	yes	0	0	0	0	0	0	0	0	0	0	0	0	0	1	8	3	3	10	0	0	1	0	0	0	0	0
Dentist	55	Female	None	0	1	0	3	3	0	1	0	0	0	0	0	0	0	0	0	0	0	1	yes	1	0	0	0	0	0	0	0	0	0	0	0	0	0	3	2	5	6	0	0	0	0	0	0	0	0
Dentist	41	Female	1 or more	0	1	0	2	2	1	1	0	0	0	0	0	0	0	0	0	0	0	4	yes	1	0	0	0	0	0	0	0	0	0	0	0	0	0	4	2	4	6	0	0	0	0	0	0	0	0
Dentist	50	Male	1 or more	0	1	0	1	0	2	1	0	0	0	0	0	0	0	0	0	0	0	2	yes	1	0	0	0	0	0	0	0	0	0	0	0	0	0	10	10	10	10	0	0	1	0	0	0	0	0
Dentist	43	Female	1 or more	0	1	0	2	0	0	0	0	1	0	0	0	0	0	0	0	0	0	4	don't know	0	0	0	0	0	0	0	0	0	0	0	0	0	1	7	5	9	9	0	0	0	0	0	0	0	0
Dentist	48	Female	1 or more	0	1	0	3	2	1	1	0	0	0	0	0	0	0	0	0	0	0	3	yes	1	0	0	0	0	0	0	0	0	0	0	0	0	0	1	1	4	4	0	0	0	0	0	0	0	0
Dentist	27	Male	None	0	1	0	3	3	0	1	0	0	1	1	1	0	1	1	0	0	0	2	yes	1	0	0	0	0	0	0	0	0	0	0	0	0	0	3	1	8	8	0	0	0	0	0	0	1	0
Dentist	35	Female	1 or more	0	1	0	2	2	0	1	0	0	0	0	0	0	0	0	0	0	0	4	yes	1	0	0	0	0	0	0	0	0	0	0	0	0	0	6	6	6	8	0	0	0	0	0	0	0	0
Dentist	40	Female	1 or more	0	1	0	3	2	1	1	0	0	0	0	0	0	0	0	0	0	0	4	no	1	0	0	0	0	0	0	0	0	0	0	0	0	0	4	2	2	7	0	0	0	0	0	0	0	0
Dentist	39	Female	1 or more	0	1	0	2	1	0	1	0	0	0	0	0	0	0	0	0	0	0	5	don't know	1	0	0	0	0	0	0	0	0	0	0	0	0	0	3	3	3	3	0	0	0	0	0	0	0	0
Dentist	33	Female	None	0	1	0	4	5	2	1	0	0	0	0	0	0	0	0	0	0	0	1	yes	1	0	0	0	0	0	0	0	0	0	0	0	0	0	5	5	5	7	0	0	0	1	0	0	0	0
Dentist	37	Male	1 or more	0	1	0	1	2	0	1	1	0	1	1	1	0	1	0	0	0	0	4	yes	1	0	0	0	0	0	0	0	0	0	0	0	0	0	7	4	5	7	0	0	0	1	0	0	0	0
Dentist	41	Male	1 or more	0	1	0	6	6	2	1	0	1	0	0	1	1	1	0	0	0	0	4	don't know	1	0	0	0	0	0	0	0	0	0	0	0	0	0	4	5	8	9	0	0	0	0	0	0	0	0
Dentist	57	Female	None	0	1	0	2	0	0	1	0	0	0	0	0	0	0	0	0	0	0	4	don't know	1	0	0	0	0	0	0	0	0	0	0	0	0	0	0	0	2	7	0	0	0	1	0	0	0	0
Dentist	37	Male	1 or more	0	1	0	3	2	0	1	0	0	0	0	0	0	0	0	0	0	0	4	yes	1	0	0	0	0	0	0	0	0	0	0	0	0	0	5	4	4	6	0	0	0	0	0	0	0	0
Dentist	64	Male	None	0	1	0	3	6	0	0	1	0	0	0	0	0	0	0	0	0	0	2	yes	1	0	0	0	0	0	0	0	0	0	0	0	0	0	6	4	8	3	0	0	0	0	0	0	0	0
Dentist	41	Male	None	0	1	0	3	3	0	1	0	0	0	0	0	0	0	0	0	0	0	2	yes	0	1	0	0	0	0	0	0	0	0	0	0	0	0	6	3	3	8	0	0	0	0	0	0	0	0
Dentist	39	Female	1 or more	0	1	0	3	1	0	0	0	1	0	0	0	0	0	0	0	0	0	4	don't know	1	0	0	0	0	0	0	0	0	0	0	0	0	0	7	8	8	8	0	1	0	0	0	0	0	0
Dentist	55	Male	None	0	1	0	1	0	2	1	0	0	0	0	0	0	0	0	0	0	0	3	yes	0	0	0	0	0	0	1	0	0	0	0	0	0	0	6	7	8	6	0	0	1	0	0	0	0	0
Dentist	38	Female	1 or more	0	1	0	1	2	0	1	0	0	0	0	0	0	0	0	0	0	0	2	yes	0	0	0	0	0	0	0	0	0	0	0	0	0	1	1	0	0	2	0	0	0	0	0	0	0	0
Dentist	33	Female	None	0	1	0	2	3	1	0	1	0	0	0	0	0	0	0	0	0	0	2	yes	1	0	0	0	0	0	0	0	0	0	0	0	0	0	5	1	5	8	0	0	0	0	0	0	0	0
Dentist	53	Male	1 or more	0	1	0	1	1	0	1	0	0	0	0	0	0	0	0	0	0	0	4	don't know	1	0	0	0	0	0	0	0	0	0	0	0	0	0	4	4	4	7	0	0	0	0	0	0	0	0
Dentist		Male	1 or more	1	1	0	2	0	0	1	0	1	0	0	0	0	0	0	0	0	0	4	no	0	0	0	0	0	0	0	0	0	0	0	0	0	1	8	7	7	9	0	0	0	1	0	0	0	0
Dentist	34	Male	None	0	1	0	3	3	0	1	0	0	0	0	0	0	0	0	0	0	0	2	yes	1	0	0	0	0	0	0	0	0	0	0	0	0	0	2	1	5	4	0	0	0	0	0	0	0	1
Dentist	38	Female	1 or more	0	1	0	1	1	0	1	0	0	0	0	0	0	0	0	0	0	0	4	don't know	1	0	0	0	0	0	0	0	0	0	0	0	0	0	4	3	4	7	0	0	0	0	0	0	0	0
Dentist	30	Male	None	0	1	0	4	2	1	1	0	0	0	0	0	0	0	0	0	0	0	2	yes	0	0	0	0	0	0	0	0	0	1	0	0	0	0	5	4	6	7	0	0	0	0	0	0	0	0
Dentist	36	Male	1 or more	0	1	0	5	6	1	0	0	0	0	0	0	0	1	1	0	0	0	3	yes	1	0	0	0	0	0	0	0	0	0	0	0	0	0	8	2	7	10	0	0	0	0	1	0	0	0
Dentist	30	Female	1 or more	0	1	0	3	2	1	1	0	0	0	0	0	0	0	0	0	0	0	3	yes	1	0	0	0	0	0	0	0	0	0	0	0	0	0	7	6	7	5	0	0	0	0	0	0	0	0
Dentist	26	Female	None	0	1	0	4	2	3	1	0	0	0	0	0	0	0	0	0	0	0	2	yes	1	0	0	0	0	0	0	0	0	0	0	0	0	0	7	5	7	9	0	1	0	0	1	0	0	0
Dentist	43	Male	1 or more	1	1	0	2	1	0	1	0	0	0	0	0	0	0	0	0	0	0	3	yes	0	0	0	0	1	0	0	0	0	0	0	0	0	0	2	1	4	2	0	0	0	0	1	0	0	0
Dentist	35	Female	1 or more	0	1	0	2	2	0	1	0	0	0	0	0	0	0	0	0	0	0	4	yes	0	0	0	0	1	0	0	0	0	0	0	0	0	0	5	3	6	9	0	0	0	0	0	0	0	0
Dentist	58	Female	None	0	1	0	1	2	1	1	0	0	0	0	0	0	0	0	0	0	0	2	don't know	0	0	0	0	0	0	1	1	0	0	0	0	0	0	2	5	3	3	0	0	1	0	0	0	0	0
Dentist	60	Female	None	0	0	1	5	5	2	1	0	0	0	0	0	0	0	0	0	0	0	1	yes	1	0	0	0	0	0	0	0	0	0	0	0	0	0	2	0	1	9	1	1	0	0	0	0	0	0
Dentist	36	Male	1 or more	0	1	0	3	2	0	1	0	0	0	0	1	1	0	0	0	0	0	4	yes	1	0	0	0	0	0	0	0	0	0	0	0	0	0	5	4	6	9	0	0	0	0	0	0	0	0
Dentist	50	Male	None	0	1	0	2	2	1	1	0	0	0	0	0	0	0	0	0	0	0	1	don't know	1	0	0	0	0	0	0	0	0	0	0	0	0	0	4	1	7	4	0	0	0	0	0	0	0	0
Dentist	44	Female	1 or more	0	1	0	2	0	0	1	0	0	0	0	0	0	0	0	0	0	0	3	yes	1	0	0	0	0	0	0	0	0	0	0	0	0	0	9	8	8	7	0	0	0	0	1	0	0	0
Dentist		Male	1 or more	0	1	0	1	2	0	1	1	0	0	0	1	0	1	0	0	0	0	4	yes	1	0	0	0	0	0	0	0	0	0	0	0	0	0	2	2	6	8	0	0	0	0	0	0	0	1
Dentist	38	Female	1 or more	0	1	0	3	32	2	1	0	0	0	0	0	0	0	0	0	0	0	3	don't know	0	0	0	1	0	0	0	0	0	0	0	0	0	0	6	6	6	6	0	0	0	0	0	0	0	0
Dentist	66	Male	None	0	1	0	2	3	0	1	0	0	1	1	1	0	1	1	0	0	0	2	yes	1	0	0	0	0	0	0	0	0	0	0	0	0	0	1	1	1	8	0	0	0	1	0	0	0	0
Dentist	64	Male	None	0	1	0	2	2	0	1	0	0	0	0	0	0	0	0	0	0	0	3	yes	0	0	0	0	0	1	1	0	0	0	0	0	0	0	6	7	7	5	0	0	0	0	0	0	0	0
Dentist	32	Female	None	0	1	0	8	2	0	1	0	0	0	0	0	0	0	0	0	0	0	2	yes	1	0	0	0	0	0	0	0	0	0	0	0	0	0	2	7	10	5	0	0	0	0	0	0	0	0
Dentist	33	Female	1 or more	0	1	0	2	3	3	1	0	0	0	0	0	0	0	0	0	0	0	4	yes	1	0	0	0	0	0	0	0	0	0	0	0	0	0	3	2	4	3	0	0	0	0	0	0	0	0
Dentist	35	Female	1 or more	0	1	0	2	1	1	1	0	0	0	0	0	0	0	0	0	0	0	3	don't know	1	0	0	0	0	0	0	0	0	0	0	0	0	0	4	2	6	7	0	0	0	0	0	0	0	0
Dentist	39	Female	1 or more	0	1	0	3	3	0	1	0	0	0	0	0	0	0	0	0	0	0	4	yes	1	0	0	0	0	0	0	0	0	0	0	0	0	0	5	6	8	7	0	0	0	0	0	0	0	0
Dentist		Male	None	0	1	0	1	1	1	1	0	0	0	0	0	0	0	0	0	0	0	2	don't know	0	0	0	0	1	0	0	0	0	0	0	0	0	0	5	5	5	8	0	0	0	0	0	0	0	0
Dentist	33	Male	1 or more	0	1	0	3	2	0	1	0	0	1	1	0	0	0	1	0	0	0	3	yes	1	0	0	0	0	0	0	0	0	0	0	0	0	0	7	7	10	9	0	0	0	0	0	0	0	1
Dentist	40	Male	1 or more	0	1	0	4	4	1	1	0	0	0	0	0	0	0	0	0	0	0	4	yes	1	0	0	0	0	0	0	0	0	0	0	0	0	0	6	8	8	5	0	0	0	0	0	0	0	0
Dentist	38	Male	1 or more	0	1	0	2	1	1	1	0	0	0	0	0	0	0	0	0	0	0	3	yes	1	0	0	0	0	0	0	0	0	0	0	0	0	0	3	2	2	8	0	0	0	0	0	0	0	0
Dentist	57	Male	None	1	1	0	2	2	2	0	1	0	0	0	0	0	0	0	0	0	0	2	yes	1	0	0	0	0	0	0	0	1	0	0	0	0	0	3	0	2	6	0	0	0	0	0	0	0	0
Dentist	62	Female	None	0	1	0	2	1	0	1	0	0	0	0	0	0	0	0	0	0	0	1	don't know	1	0	0	0	0	0	0	0	0	0	0	0	0	0	6	6	8	7	0	0	0	1	0	0	0	0
Dentist	51	Female	1 or more	0	1	0	1	1	0	1	0	0	0	0	0	0	0	0	0	0	0	3	yes	1	0	0	0	0	0	0	0	0	0	0	0	0	0	8	8	8	9	0	0	1	0	0	0	0	0
Dentist	38	Female	1 or more	0	1	0	2	3	1	1	0	0	0	0	0	0	0	0	0	0	0	5	yes	1	0	0	0	0	0	0	0	0	0	0	0	0	0	7	4	8	8	0	0	0	0	0	0	0	0
Dentist		Male	1 or more	0	1	0	4	3	1	1	0	0	0	1	1	0	0	1	0	0	0	4	yes	1	0	0	0	0	0	0	0	0	0	0	0	0	0	0	0	0	3	0	0	1	0	0	0	0	0
Dentist	37	Female	1 or more	0	1	0	4	3	0	1	0	0	1	0	1	0	0	0	0	0	0	4	yes	1	0	0	0	0	0	0	0	0	0	0	0	0	0	7	5	7	7	0	0	0	1	0	0	0	0
Dentist	38	Female	None	0	1	0	1	0	0	1	0	0	1	0	1	0	1	0	0	0	0	1	yes	1	0	0	0	0	0	0	0	0	0	0	0	0	0	7	5	9	7	0	1	0	0	0	1	0	0
Dentist	36	Female	1 or more	0	1	0	2	2	0	1	0	0	0	0	0	0	0	0	0	0	0	3	yes	1	0	0	0	0	0	0	0	0	0	0	0	0	0	9	8	10	10	0	0	0	0	0	0	0	0
Dentist	57	Male	1 or more	0	1	0	3	4	0	1	0	0	0	0	0	0	0	0	0	0	0	5	don't know	1	0	0	0	0	0	0	0	0	0	0	0	0	0	5	0	5	8	0	0	1	0	0	0	0	0
Dentist	31	Female	None	0	1	0	4	4	0	1	0	0	0	0	0	0	0	0	0	0	0	2	yes	1	0	0	0	0	0	0	0	0	0	0	0	0	0	5	2	6	10	0	0	0	0	0	0	0	0
Dentist		Male	1 or more	0	1	0	3	3	0	1	0	0	1	1	1	0	0	1	0	0	0	3	don't know	0	0	0	0	0	0	1	0	0	0	0	0	0	0	3	2	6	6	0	0	0	1	0	0	1	0
Dentist	65	Male	None	0	1	0	3	2	0	1	0	0	1	1	1	1	1	1	0	0	0	1	yes	0	0	0	0	0	1	1	1	0	0	0	0	0	0	6	5	5	8	0	0	0	0	0	0	0	0
Dentist	53	Male	1 or more	0	1	0	1	1	0	1	0	1	1	1	1	0	1	1	0	0	0	4	yes	0	0	0	0	0	0	0	0	0	0	0	0	0	1	2	1	2	5	0	0	0	0	0	0	0	0
Dentist	54	Female	None	0	1	0	2	1	0	1	0	0	0	0	0	0	0	0	0	0	0	1	yes	0	1	1	0	0	0	0	0	0	0	0	1	0	0	9	6	7	9	0	0	0	0	0	0	0	0
Dentist	29	Female	None	0	1	0	2	0	0	1	0	0	0	0	0	0	0	0	0	0	0	2	yes	1	0	0	0	0	0	0	0	0	0	0	0	0	0	8	7	8	9	0	0	0	0	0	0	0	0
Dentist	35	Female	1 or more	0	1	0	2	3	0	1	0	0	0	0	0	0	0	0	0	0	0	4	yes	1	0	0	0	0	0	0	0	0	0	0	0	0	0	5	4	7	9	0	0	0	0	0	0	0	0
Dentist	66	Male	1 or more	0	1	0	1	0	0	1	0	0	0	0	0	0	0	0	0	0	0	3	yes	1	0	0	0	0	0	0	0	0	0	0	0	0	0	5	7	8	8	0	0	0	0	0	0	0	1
Dentist	46	Female	1 or more	0	1	0	3	1	0	1	0	0	0	0	0	0	0	0	0	0	0	4	don't know	1	0	0	0	0	0	0	0	0	0	0	0	0	0	9	6	8	10	0	0	0	0	0	0	1	0
Dentist	42	Female	1 or more	0	1	0	2	3	0	1	0	0	0	0	0	0	0	0	0	0	0	4	don't know	1	0	0	0	0	0	0	0	0	0	0	0	0	0	5	7	7	8	0	0	0	0	0	0	0	1
Dentist	49	Female	None	0	1	0	4	2	0	1	0	0	0	0	0	0	0	0	0	0	0	2	yes	1	0	0	0	0	0	0	0	0	0	0	0	0	0	4	3	3	6	0	0	0	0	0	0	0	0
Dentist	32	Female	None	0	1	0	4	3	0	0	0	0	0	1	0	0	0	0	0	0	0	2	yes	1	0	0	0	0	0	0	0	0	0	0	0	0	0	8	7	10	7	0	0	0	0	0	0	0	0
Dentist	42	Female	1 or more	0	1	0	5	3	0	1	0	1	1	0	1	0	1	0	0	0	0	5	yes	0	1	0	0	0	0	0	0	0	0	0	0	0	0	4	5	5	7	0	0	0	0	0	0	0	1
Dentist	43	Female	1 or more	0	1	0	1	1	0	1	0	0	0	0	0	0	0	0	0	0	0	3	yes	1	0	0	0	0	0	0	0	0	0	0	0	0	0	6	4	4	8	0	0	1	0	0	0	0	0
Dentist	33	Male	None	0	1	0	1	2	1	0	1	0	0	0	0	0	0	0	0	0	0	1	yes	1	0	0	0	0	0	0	0	0	0	0	0	0	0	1	1	2	10	1	1	0	0	0	0	0	1
Dentist	27	Female	None	0	1	0	6	6	2	1	0	0	0	0	0	0	0	0	0	0	0	1	yes	1	0	0	1	0	0	0	0	1	0	0	0	0	0	5	4	7	7	0	0	0	0	0	0	0	0
Dentist	63	Male	None	0	1	0	1	2	0	1	0	0	0	0	0	0	0	0	0	0	0	1	yes	0	0	1	0	0	0	0	0	0	0	0	0	0	0	0	0	10	5	0	0	0	0	0	0	0	1
Dentist	64	Male	None	0	1	0	1	2	0	1	0	0	0	0	0	0	0	0	0	0	0	1	yes	0	0	1	0	0	0	0	0	0	0	0	0	0	0	3	5	5	8	0	0	0	1	0	0	0	0
Dentist	50	Female	1 or more	0	1	0	3	3	2	1	0	0	0	0	0	0	0	0	0	0	0	4	yes	1	0	0	0	0	0	0	0	0	0	0	0	0	0	1	1	1	4	0	0	0	0	0	0	0	0
Dentist	64	Male	None	0	1	0	2	10	4	1	1	0	0	0	0	0	0	1	0	0	0	2	yes	0	0	0	0	0	0	1	0	0	0	0	0	0	0	4	4	4	8	0	0	0	0	0	0	0	0
Dentist	41	Female	1 or more	0	1	0	1	1	0	0	1	0	0	0	0	0	0	0	0	0	0	4	don't know	0	0	0	0	0	0	0	0	0	0	0	0	0	1	8	8	8	8	0	0	0	0	0	0	0	0
Dentist		Male	1 or more	0	1	0	6	7	3	1	0	0	0	0	0	0	0	1	0	0	0	4	yes	1	0	0	0	0	0	0	0	0	0	0	0	0	0	2	1	1	5	0	0	0	0	0	0	0	0
Dentist		Female	None	0	1	0	2	1	1	1	0	0	0	0	0	0	0	0	0	0	0	2	yes	1	0	0	0	0	0	0	0	0	0	0	0	0	0	7	7	7	6	0	0	0	0	1	0	0	0
Dentist	48	Male	1 or more	0	1	0	2	2	1	0	0	0	0	0	0	1	0	0	0	0	0	5	yes	1	0	0	0	0	0	0	0	0	0	0	0	0	0	5	6	7	8	0	0	0	0	0	0	0	0
Dentist	52	Female	1 or more	0	1	0	4	4	3	0	1	0	0	0	0	0	0	0	0	0	0	3	yes	1	0	0	0	0	0	0	0	0	0	0	0	0	0	9	8	8	10	0	0	0	0	0	0	0	1
Dentist	59	Male	1 or more	0	1	0	3	5	1	1	0	0	0	0	0	0	0	0	0	0	0	4	yes	0	0	0	0	0	0	1	1	0	0	0	0	0	0	5	5	4	10	0	0	0	0	0	0	0	0
Dentist	40	Female	1 or more	1	1	0	6	6	2	1	0	0	0	0	0	0	0	1	0	0	0	6	don't know	0	0	0	0	0	0	0	0	0	0	0	0	0	0	7	1	7	8	0	0	0	0	0	0	0	0
Dentist	45	Female	1 or more	0	1	0	1	1	0	0	1	0	0	0	0	0	0	0	0	0	0	3	yes	0	1	0	0	0	0	0	0	0	0	0	0	0	0	5	0	10	5	0	0	0	0	0	0	0	0
Dentist	29	Female	1 or more	0	1	0	2	1	0	1	0	0	0	0	0	0	0	0	0	0	0	3	yes	1	0	0	0	0	0	0	0	0	0	0	0	0	0	7	4	8	8	0	0	0	0	0	0	0	0
Dentist	64	Male	None	0	1	0	1	0	0	1	0	0	0	0	0	0	0	0	0	0	0	3	don't know	0	0	0	0	0	1	0	0	0	0	0	0	0	0	8	8	8	9	0	0	1	0	0	0	0	0
Dentist	26	Male	None	0	1	0	5	6	5	1	0	0	0	0	0	0	1	0	0	0	0	3	yes	1	0	0	0	0	0	0	0	0	0	0	0	0	0	2	2	9	8	0	0	0	0	0	0	0	0
Dentist	50	Female	1 or more	0	1	0	1	1	1	1	0	0	0	0	0	0	0	0	0	0	0	3	yes	1	0	0	0	0	0	0	0	0	0	0	0	0	0	8	8	10	10	0	0	0	0	0	0	0	0
Dentist	27	Female	None	0	1	0	2	2	0	1	0	0	0	0	0	0	0	0	0	0	0	2	yes	1	0	0	0	0	0	0	0	0	0	0	0	0	0	2	6	6	8	0	0	0	0	0	0	0	0
Dentist	60	Female	None	1	0	0	30	6	5	0	0	0	0	0	0	0	1	0	0	0	0	3	yes	1	0	0	0	0	0	0	0	0	0	0	0	0	0	4	2	8	2	0	0	0	0	0	0	0	0
Dentist	28	Female	None	0	1	0	3	3	1	1	0	0	0	0	0	0	0	0	0	0	0	2	yes	0	0	0	0	1	0	0	0	0	0	0	0	0	0	5	6	5	7	0	0	0	0	0	0	0	0
Dentist	63	Female	None	0	1	0	1	1	0	1	0	0	0	0	0	0	0	0	0	0	0	2	yes	0	0	0	0	0	0	1	0	0	0	0	1	0	0	1	2	3	6	0	0	0	0	0	0	1	0
Dentist	33	Male	1 or more	0	1	0	1	1	1	1	0	0	0	0	0	0	0	0	0	0	0	4	yes	1	0	0	0	0	0	0	0	0	0	0	0	0	0	2	0	0	3	0	0	0	0	0	0	0	0
Dentist	57	Male	1 or more	0	1	0	4	4	1	1	0	0	0	0	0	1	1	0	0	0	0	3	yes	0	0	0	0	0	0	0	0	0	0	0	0	0	1	5	4	4	8	0	0	1	0	0	1	0	0
Dentist	41	Male	1 or more	0	1	0	1	1	0	1	0	0	0	0	0	0	0	0	0	0	0	3	yes	0	0	0	0	0	0	0	0	0	0	0	0	0	1	7	9	10	8	0	0	0	0	0	0	0	0
Dentist	37	Female	None	1	0	0	5	2	3	0	0	0	0	0	0	0	0	0	0	0	1	2	yes	1	0	0	0	0	0	0	0	0	0	0	0	0	0	7	5	10	8	1	1	0	0	1	0	0	0
Dentist	46	Female	1 or more	0	1	0	2	2	0	1	0	0	0	1	0	0	0	0	0	0	0	4	yes	1	0	0	0	0	0	0	0	0	0	0	0	0	0	6	2	8	9	0	0	0	0	0	0	0	0
Dentist	39	Male	1 or more	0	0	0	1	4	3	1	0	0	0	0	0	0	0	0	0	0	0	3	yes	1	0	0	0	0	0	0	0	0	0	0	0	0	0	2	8	8	10	0	0	0	0	0	0	0	0
Dentist	53	Female	1 or more	0	1	0	3	0	1	1	0	0	0	0	0	0	0	0	0	0	0	4	yes	1	0	0	0	0	0	0	0	0	0	0	0	0	0	4	4	4	6	0	0	0	0	0	0	0	0
Dentist	29	Male	None	0	1	0	6	5	2	1	0	0	0	0	0	0	0	0	0	0	0	2	yes	1	0	0	0	0	0	0	0	0	0	0	0	0	0	6	3	6	6	0	0	0	0	0	0	0	0
Dentist	52	Female	1 or more	0	1	0	2	2	0	1	0	0	0	0	0	0	0	0	0	0	0	5	no	1	0	0	0	0	0	0	0	0	0	0	0	0	0	7	4	7	9	0	1	0	0	0	0	1	0
Dentist		Female	1 or more	0	1	0	4	4	0	1	0	0	1	0	0	0	0	1	0	0	0	3	yes	1	0	0	0	0	0	0	0	0	0	0	0	0	0	0	0	2	7	0	1	0	0	0	0	0	0
Dentist	65	Male	None	0	1	0	1	0	2	1	0	0	0	0	0	0	0	0	0	0	0	2	no	0	0	0	0	0	0	1	0	0	0	0	0	0	0	0	0	3	8	0	0	0	0	0	0	0	0
Dentist	28	Female	None	0	1	0	6	5	0	1	0	0	0	0	0	0	0	0	0	0	0	1	don't know	1	0	0	0	0	0	0	0	0	0	0	0	0	0	5	3	7	8	0	0	0	0	0	0	0	0
Dentist	41	Male	1 or more	0	1	0	4	4	1	1	0	0	0	0	1	0	1	1	0	0	0	5	yes	1	0	0	0	0	0	0	0	0	0	0	0	0	0	1	1	2	4	0	0	0	1	0	0	1	0
Dentist	52	Male	1 or more	0	1	0	1	3	1	1	0	0	1	1	1	0	1	1	0	0	0	5	yes	1	0	0	0	0	0	0	0	0	0	0	0	0	0	1	2	9	6	0	0	1	0	0	0	0	0
Dentist	41	Female	1 or more	0	1	0	4	5	1	1	0	0	0	0	0	0	0	0	0	0	0	1	yes	1	0	0	0	0	0	0	0	0	0	0	0	0	0	5	4	5	7	0	0	0	0	0	0	0	0
Dentist	65	Male	None	0	1	0	1	2	2	1	0	0	0	0	0	0	0	0	0	0	0	2	don't know	1	0	0	0	0	0	0	0	0	0	0	0	0	0	2	1	3	2	0	0	0	0	0	0	0	0
Dentist	34	Female	None	0	1	0	2	2	0	0	0	0	0	0	0	0	1	0	0	0	0	2	yes	1	0	0	0	0	0	0	0	0	0	0	0	0	0	6	7	10	10	0	1	0	0	0	0	0	0
Dentist	31	Male	1 or more	0	0	1	5	5	4	1	0	0	0	0	0	0	1	0	0	0	0	5	no	1	0	0	0	0	0	0	0	0	0	0	0	0	0	3	2	3	4	0	1	1	0	0	0	0	0
Dentist	47	Female	1 or more	0	1	0	2	3	1	0	1	0	0	0	0	0	0	0	0	0	0	4	yes	1	0	0	0	0	0	0	0	0	0	0	0	0	0	3	2	0	7	0	0	0	0	0	0	0	0
Dentist	32	Male	None	0	1	0	1	3	0	1	0	0	0	0	0	0	0	0	0	0	0	2	don't know	0	0	0	0	0	0	0	0	0	0	0	0	1	0	5	3	6	8	0	0	0	0	0	0	0	0
Dentist	38	Female	1 or more	1	1	0	3	2	0	0	0	0	0	0	0	1	1	1	0	0	0	4	yes	1	0	0	0	0	0	0	0	0	0	0	0	0	0	5	2	8	8	0	0	0	0	0	0	0	0
Dentist	32	Female	None	1	0	1	5	5	3	0	1	0	0	0	0	0	0	0	0	0	0	1	yes	1	0	0	0	0	0	0	0	0	0	0	0	0	0	2	2	6	3	0	1	0	0	0	0	0	0
Dentist	27	Female	None	0	1	0	2	1	1	1	0	0	0	0	0	0	0	0	0	0	0	2	don't know	1	0	0	0	0	0	0	0	0	0	0	0	0	0	6	7	9	8	0	1	0	0	0	0	0	0
Dentist	58	Male	1 or more	0	1	0	4	2	0	0	0	0	0	0	1	1	1	1	0	0	0	5	yes	0	0	0	0	0	0	0	1	0	0	0	0	0	0	7	9	9	8	0	0	0	1	0	0	0	0
Dentist	45	Male	1 or more	0	1	0	2	5	1	0	1	0	0	0	0	0	0	0	0	0	0	4	yes	1	0	0	0	0	0	0	0	0	0	0	0	0	0	5	2	6	5	0	0	0	0	0	0	0	0
Dentist	32	Female	None	0	1	0	3	3	0	1	0	0	0	0	0	0	0	0	0	0	0	2	yes	1	0	0	0	0	0	0	0	0	0	0	0	0	0	7	0	5	9	1	1	0	0	0	0	0	0
Dentist	39	Male	None	0	1	0	3	2	0	1	0	0	0	0	0	0	0	0	0	0	0	1	yes	1	0	0	0	0	0	0	0	0	0	0	0	0	0	5	6	7	7	0	0	0	0	0	0	0	0
Dentist	46	Male	1 or more	1	1	0	1	3	0	1	0	0	0	0	0	0	1	1	0	0	0	4	don't know	0	0	0	0	1	0	0	0	0	0	0	0	0	0	7	1	8	8	0	0	0	1	0	0	0	0
Dentist	48	Male	1 or more	0	1	0	3	3	2	1	0	0	1	0	1	0	1	1	1	0	0	4	yes	0	0	0	0	1	0	0	0	0	0	0	0	0	0	1	8	10	10	0	0	0	1	0	0	0	0
Dentist	29	Female	None	0	0	1	6	5	3	1	0	0	0	0	0	0	0	0	0	0	0	2	yes	0	0	0	0	0	0	0	0	0	0	1	0	0	0	5	4	2	6	0	1	0	0	0	0	1	0
Dentist	52	Female	None	0	1	0	2	2	0	0	0	1	0	0	0	0	0	0	0	0	0	2	don't know	1	0	0	0	0	0	0	0	0	0	0	0	0	0	8	2	8	9	0	1	0	0	0	0	0	0
Dentist	48	Female	1 or more	0	1	0	2	4	0	0	1	0	0	0	0	0	0	0	0	0	0	5	yes	1	0	0	0	0	0	0	0	0	0	0	0	0	0	1	1	1	8	0	0	1	0	0	0	1	0
Dentist		Male	1 or more	0	1	0	4	5	0	1	0	0	1	0	0	0	0	0	1	0	0	4	yes	0	0	0	0	0	0	0	0	0	1	0	0	0	0	9	3	9	10	0	0	0	0	0	0	1	0
Dentist	31	Male	None	0	1	0	2	2	0	1	0	0	0	1	1	0	0	1	0	0	0	2	yes	1	0	0	0	0	0	0	0	0	0	0	0	0	0	5	0	2	5	0	0	0	0	0	0	0	0
Dentist	67	Male	1 or more	0	1	0	2	0	1	1	0	0	0	0	0	0	0	0	0	0	0	2	no	0	0	0	0	0	1	0	0	0	0	0	1	0	0	0	2	0	0	0	0	0	0	0	0	0	0
Dentist	53	Female	None	0	1	0	2	2	0	1	0	0	0	0	0	0	0	0	0	0	0	5	yes	1	0	0	0	0	0	0	0	0	0	0	0	0	0	5	5	8	5	0	0	1	0	0	0	0	0
[truncated: 4,042 more rows]
[truncated: 67 more columns]

## Sheet: Feuil1
	Horodateur	Vos initiales :	Votre date de naissance :	Code postal professionnel	Type(s) d'exercice :	Utilisation de transports en commun pour vous rendre sur votre lieu de travail :	Nombre de praticiens dans le lieu d'exercice principal (vous inclus) :	Professions médicales exerçant dans l'établissement (vous inclus) :	Nombre de personnels para-médicaux (aides-soignant(e)s, assistant(e)s dentaires, infirmièr(e)s...) :	Nombre de personnels administratifs (secrétaires...) :	Votre (vos) orientation(s) professionnelle(s) :	Sexe :	Nombre de personnes à votre domicile :	Nombre d'enfants à votre domicile :	Age(s) des enfants (plusieurs réponses possibles séparées par des points-virgules) :	Mode de garde des enfants (avant l'instauration du confinement le 17/03/2020):	Êtes-vous vacciné(e) et à jour de vos rappels contre la tuberculose (BCG) ?	Antécédents médicaux :	Précisez :	Stress global ("Comment je me sens") :	Stress lié à ma santé personnelle ("J'ai peur d'être contaminé(e)") :	Stress lié à la santé de mes proches ("J'ai peur de contaminer mes proches") :	Stress lié à ma situation professionnelle (financière, organisationnelle...) actuelle ou future ("Je suis inquièt(e) pour le fonctionnement, la pérennité de mon cabinet ou de mon équipe") :	Un test de dépistage COVID-19 a-t-il été réalisé avant l'instauration du confinement (17/03/2020) ?	Avez-vous eu des symptômes évocateurs d'infection COVID-19 avant l'instauration du confinement (17/03/2020) ?	Quel(s) symptôme(s) avez-vous présenté ?	Date approximative d'apparition des symptômes :	Nature suspectée de l'exposition :	Type(s) de soins réalisés dans les 15 jours précédant l'apparition des symptômes :	Nombre de patients soignés dans les 15 jours précédant l'apparition des symptômes :	Parmi ces patients soignés, quelle était la proportion d'enfants de moins de 5 ans ?	Parmi ces patients soignés, quelle était la proportion d'enfants de plus de 5 ans ?	En cas de suspicion de contamination par un patient en particulier, quel était le statut COVID dudit patient ?	En cas de suspicion de contamination par un collègue en particulier, celui-ci est votre :	En cas de suspicion de contamination par un collègue en particulier, quel était le statut COVID dudit collègue ?	Précautions lors de l'entretien clinique seul :	Précautions lors de l'examen clinique intra-oral :	Précautions lors d'un acte sans instrument rotatif / sans aérosol :	Précautions lors d'un acte avec turbine :	Précautions lors d'un acte avec contre-angle ou pièce à main :	Précautions lors d'un acte avec ultrasons :	Précautions lors d'un acte avec autre instrument générant des aérosols (ex : aéropolisseur...) :	En cas de suspicion de contamination par une personne de votre entourage privé, celle-ci est votre :	Précisez :	En cas de suspicion de contamination par une personne en particulier, quel était le statut COVID de celle-ci ?	Avez-vous été placé(e) en quarantaine ?	Précisez la date approximative du début de la mise en quarantaine (le cas échéant) :	Utilisation de transports en commun :	Nombre approximatif de sorties hebdomadaires hors du domicile :
data management	ras	passer en majuscules	verifier le format	verifier données abérantes	transformer en données binaires : hospitalier centre cabinet formation	ras	verfifier données abérantes	verifier données abérantes	verifier données abérantes	verifier données abérantes	recoder en variables binaires : omni, chirurgie, endo, pedo, oc, paro, prothese, implanto	ok	verifier données abérantes	vérifier cohérence avec NP à domicile, enfant == mineur	sépararer en 0-3; 3-6; 7-11; 11-15; 15-18	pas de garde, garde individuelle, garde collective	Oui/Non/je ne sais pas	aucun antécédant, sinon recoder en cim 10						NON/OUI+/OUI- prévoir une variable binaire test positif	oui/non	recoder en une variable binaire par symptome	verifier données abérantes	binaire perso/pro
[truncated: 30 more columns]

## Sheet: Feuil2
	All included dentists (N=3899)
Socio-demographic characteristics
Age, years	44(34-55,21-86)
Sex
Female	2284 (57.26%)
Male	1705 (42.74%)
Household size	3(2-4,1-12)
Living with ≥ 1 child
Departments	97
75
xx
xx
…
Medical conditions
Current pregnancy	79 (1.98%)
Current smoking	353 (8.85%)
Comorbidity
Allergy	30 (0.75%)
Diabetes	66 (1.65%)
Hypertension	256 (6.42%)
Cardiopathy	114 (2.86%)
COPD	149 (3.74%)
CKD	17 (0.43%)
Malignancy	90 (2.26%)
Obesity	94 (2.36%)
ID or IM med	45 (1.13%)
Other	135 (3.38%)
BCG vaccination
Yes	3024(75.81%)
No	190 (4.76%)
Don’t know	775 (19.43%)
Usual clinical practice
Career guidance
General practice	3350 (83.98%)
Endodontics	372 (9.33%)
Oral surgery	610 (15.29%)
Orthodontics	395 (9.9%)
Pediatric dentistry	283 (7.09%)
Conservative odontology	348 (8.72%)
Periodontology	614 (15.39%)
Prosthodontics	130 (3.26%)
Disability	80 (2.01%)
Other	26 (0.65%)
Working in hospital	362 (9.07%)
Working in center	228 (5.72%)
Private practice	3682 (92.3%)
Number of medical staff	2(2-4,0-78150)
Quartile 1	1
2	2
3	3
4	4 or more
Number of paramedical staff	2(1-4,0-450)
Quartile 1	0
2	1 or 2
3	3
4	4 or more
Taking public transportation	398 (9.98%)
Perceived stress
Overall stress	5(3-7,0-10)
Personal safety	4(2-6,0-10)
Safety of family	6(4-8,0-10)
Professional stress	7(5-8,0-10)
Physical symptoms
Presence of ≥ 1 symptom	1077 (27%)
Rajouter definition de ID ou IM
@seb, pooler avant et après confinement
